# Supplementary material for: Identification of hydatidosis-related modules and key regulatory genes
Source: PeerJ. 2020 Jun 18;8:e9280. doi: 10.7717/peerj.9280 (PMC7306218; doi:10.7717/peerj.9280)
Supplement: Supplemental Information 3 [file peerj-08-9280-s003.xlsx]

## Sheet: human
Table S3.GO Function of Human Hydatidosis Function Module
Module	ID	Description	GeneRatio	BgRatio	pvalue	p.adjust	qvalue	geneID	Count
GO_BP_Module_1	GO:0000377	RNA splicing, via transesterification reactions with bulged adenosine as nucleophile	168/224	326/17653	1.86793e-261	1.65872e-258	1.24266e-258	PQBP1/RBM5/ALYREF/DDX39A/HNRNPR/SRRM1/SF3B4/CWC27/SMNDC1/BCAS2/SF3A1/CD2BP2/PPIE/PPIH/CHERP/SLU7/PRPF8/USP39/SRSF10/CPSF4/TXNL4A/PAPOLA/RNPS1/SF3A3/HNRNPA0/CLP1/SF3B2/SNRNP27/NUDT21/HNRNPUL1/LSM6/WBP4/DDX42/U2AF2/CSTF1/CSTF2/CSTF3/DDX5/DHX9/DHX15/ELAVL2/ELAVL1/U2AF1L4/HNRNPA3/CASC3/DNAJC8/PUF60/NCBP2/SNW1/SNRNP200/SF3B3/SF3B1/SRRM2/LSM5/TFIP11/PRPF6/FUS/LSM4/PRPF31/GPKOW/RBMX/PRPF19/GTF2F1/GTF2F2…	168
GO_BP_Module_1	GO:0000398	mRNA splicing, via spliceosome	168/224	326/17653	1.86793e-261	1.65872e-258	1.24266e-258	PQBP1/RBM5/ALYREF/DDX39A/HNRNPR/SRRM1/SF3B4/CWC27/SMNDC1/BCAS2/SF3A1/CD2BP2/PPIE/PPIH/CHERP/SLU7/PRPF8/USP39/SRSF10/CPSF4/TXNL4A/PAPOLA/RNPS1/SF3A3/HNRNPA0/CLP1/SF3B2/SNRNP27/NUDT21/HNRNPUL1/LSM6/WBP4/DDX42/U2AF2/CSTF1/CSTF2/CSTF3/DDX5/DHX9/DHX15/ELAVL2/ELAVL1/U2AF1L4/HNRNPA3/CASC3/DNAJC8/PUF60/NCBP2/SNW1/SNRNP200/SF3B3/SF3B1/SRRM2/LSM5/TFIP11/PRPF6/FUS/LSM4/PRPF31/GPKOW/RBMX/PRPF19/GTF2F1/GTF2F2…	168
GO_BP_Module_1	GO:0000375	RNA splicing, via transesterification reactions	168/224	329/17653	1.59383e-260	9.43548e-258	7.06878e-258	PQBP1/RBM5/ALYREF/DDX39A/HNRNPR/SRRM1/SF3B4/CWC27/SMNDC1/BCAS2/SF3A1/CD2BP2/PPIE/PPIH/CHERP/SLU7/PRPF8/USP39/SRSF10/CPSF4/TXNL4A/PAPOLA/RNPS1/SF3A3/HNRNPA0/CLP1/SF3B2/SNRNP27/NUDT21/HNRNPUL1/LSM6/WBP4/DDX42/U2AF2/CSTF1/CSTF2/CSTF3/DDX5/DHX9/DHX15/ELAVL2/ELAVL1/U2AF1L4/HNRNPA3/CASC3/DNAJC8/PUF60/NCBP2/SNW1/SNRNP200/SF3B3/SF3B1/SRRM2/LSM5/TFIP11/PRPF6/FUS/LSM4/PRPF31/GPKOW/RBMX/PRPF19/GTF2F1/GTF2F2…	168
GO_BP_Module_1	GO:0008380	RNA splicing	176/224	432/17653	4.88304e-253	2.16807e-250	1.62425e-250	PQBP1/RBM5/ALYREF/DDX39A/HNRNPR/SRRM1/SF3B4/CWC27/SMNDC1/BCAS2/SF3A1/CD2BP2/PPIE/PPIH/CHERP/SLU7/PRPF8/USP39/SRSF10/CPSF4/TXNL4A/PAPOLA/RNPS1/SF3A3/HNRNPA0/CLP1/SF3B2/SNRNP27/NUDT21/HNRNPUL1/LSM6/WBP4/DDX42/U2AF2/CSTF1/CSTF2/CSTF3/DDX5/DHX9/DHX15/ELAVL2/ELAVL1/U2AF1L4/HNRNPA3/CASC3/DNAJC8/PUF60/NCBP2/SNW1/SNRNP200/SF3B3/SF3B1/SRRM2/LSM5/TFIP11/PRPF6/FUS/LSM4/PRPF31/GPKOW/RBMX/PRPF19/GTF2F1/GTF2F2…	176
GO_BP_Module_1	GO:0006397	mRNA processing	181/224	495/17653	1.20815e-251	4.29135e-249	3.21495e-249	PQBP1/RBM5/ALYREF/DDX39A/HNRNPR/SRRM1/SF3B4/CWC27/SMNDC1/BCAS2/SF3A1/CD2BP2/PPIE/PPIH/CHERP/SLU7/PRPF8/USP39/SRSF10/CPSF4/TXNL4A/PAPOLA/RNPS1/SF3A3/HNRNPA0/CLP1/SF3B2/SNRNP27/NUDT21/HNRNPUL1/LSM6/WBP4/DDX42/U2AF2/CSTF1/CSTF2/CSTF3/DDX5/DHX9/DHX15/ELAVL2/ELAVL1/U2AF1L4/HNRNPA3/CASC3/DNAJC8/PUF60/NCBP2/SNW1/SNRNP200/SF3B3/SF3B1/SRRM2/LSM5/TFIP11/PRPF6/FUS/LSM4/CHTOP/PRPF31/GPKOW/RBMX/PRPF19/GTF2F1/…	181
GO_BP_Module_1	GO:0006406	mRNA export from nucleus	80/224	111/17653	5.04691e-132	1.28047e-129	9.59292e-130	POM121C/ALYREF/DDX39A/SRRM1/NXF1/SLU7/NUP50/SRSF10/CPSF4/RNPS1/NUPL2/U2AF2/NUP35/U2AF1L4/CASC3/NCBP2/NUP205/NUP210/NUP160/NUP188/NUP62/CHTOP/NXT1/CPSF1/HNRNPA2B1/NUP43/MAGOH/NCBP1/NUP88/CDC40/CPSF3/NUP54/CPSF2/POLR2D/MAGOHB/NDC1/NUP133/NXF5/NXF3/NUP107/THOC2/RANBP2/SRSF1/SRSF2/SRSF3/SRSF4/SRSF5/SRSF6/SRSF7/UPF3B/TPR/NXF2B/U2AF1/SLBP/NUP37/DDX39B/THOC6/NUP85/THOC7/NUP214/AAAS/PABPN1/FIP1L1/FYTTD1/…	80
GO_BP_Module_1	GO:0071427	mRNA-containing ribonucleoprotein complex export from nucleus	80/224	111/17653	5.04691e-132	1.28047e-129	9.59292e-130	POM121C/ALYREF/DDX39A/SRRM1/NXF1/SLU7/NUP50/SRSF10/CPSF4/RNPS1/NUPL2/U2AF2/NUP35/U2AF1L4/CASC3/NCBP2/NUP205/NUP210/NUP160/NUP188/NUP62/CHTOP/NXT1/CPSF1/HNRNPA2B1/NUP43/MAGOH/NCBP1/NUP88/CDC40/CPSF3/NUP54/CPSF2/POLR2D/MAGOHB/NDC1/NUP133/NXF5/NXF3/NUP107/THOC2/RANBP2/SRSF1/SRSF2/SRSF3/SRSF4/SRSF5/SRSF6/SRSF7/UPF3B/TPR/NXF2B/U2AF1/SLBP/NUP37/DDX39B/THOC6/NUP85/THOC7/NUP214/AAAS/PABPN1/FIP1L1/FYTTD1/…	80
GO_BP_Module_1	GO:0071166	ribonucleoprotein complex localization	83/224	131/17653	1.37825e-129	3.05972e-127	2.29225e-127	POM121C/ALYREF/DDX39A/SRRM1/NXF1/SLU7/NUP50/SRSF10/CPSF4/RNPS1/NUPL2/XPOT/U2AF2/NUP35/U2AF1L4/CASC3/NCBP2/NUP205/NUP210/NUP160/NUP188/NUP62/CHTOP/PRPF31/NXT1/CPSF1/HNRNPA2B1/NUP43/MAGOH/NCBP1/NPM1/NUP88/CDC40/CPSF3/NUP54/CPSF2/POLR2D/MAGOHB/NDC1/NUP133/NXF5/NXF3/NUP107/THOC2/RANBP2/SRSF1/SRSF2/SRSF3/SRSF4/SRSF5/SRSF6/SRSF7/UPF3B/TPR/NXF2B/U2AF1/SLBP/NUP37/DDX39B/THOC6/NUP85/THOC7/NUP214/AAAS/PABP…	83
GO_BP_Module_1	GO:0071426	ribonucleoprotein complex export from nucleus	82/224	130/17653	1.07769e-127	2.12664e-125	1.59322e-125	POM121C/ALYREF/DDX39A/SRRM1/NXF1/SLU7/NUP50/SRSF10/CPSF4/RNPS1/NUPL2/XPOT/U2AF2/NUP35/U2AF1L4/CASC3/NCBP2/NUP205/NUP210/NUP160/NUP188/NUP62/CHTOP/NXT1/CPSF1/HNRNPA2B1/NUP43/MAGOH/NCBP1/NPM1/NUP88/CDC40/CPSF3/NUP54/CPSF2/POLR2D/MAGOHB/NDC1/NUP133/NXF5/NXF3/NUP107/THOC2/RANBP2/SRSF1/SRSF2/SRSF3/SRSF4/SRSF5/SRSF6/SRSF7/UPF3B/TPR/NXF2B/U2AF1/SLBP/NUP37/DDX39B/THOC6/NUP85/THOC7/NUP214/AAAS/PABPN1/FIP1…	82
GO_BP_Module_1	GO:0006405	RNA export from nucleus	84/224	147/17653	1.4964e-125	2.65761e-123	1.991e-123	POM121C/ALYREF/DDX39A/SRRM1/NXF1/SLU7/NUP50/SRSF10/CPSF4/RNPS1/NUPL2/XPOT/U2AF2/NUP35/DHX9/U2AF1L4/CASC3/NCBP2/NUP205/NUP210/NUP160/NUP188/NUP62/CHTOP/NXT1/CPSF1/HNRNPA1/HNRNPA2B1/NUP43/MAGOH/NCBP1/NPM1/NUP88/CDC40/CPSF3/NUP54/CPSF2/POLR2D/MAGOHB/NDC1/NUP133/NXF5/NXF3/NUP107/THOC2/RANBP2/SRSF1/SRSF2/SRSF3/SRSF4/SRSF5/SRSF6/SRSF7/UPF3B/TPR/NXF2B/U2AF1/SLBP/NUP37/DDX39B/THOC6/NUP85/THOC7/NUP214/AAA…	84
GO_BP_Module_1	GO:0051028	mRNA transport	84/224	149/17653	7.80748e-125	1.26055e-122	9.44369e-123	POM121C/ALYREF/NUTF2/DDX39A/SRRM1/NXF1/SLU7/NUP50/SRSF10/CPSF4/RNPS1/NUPL2/U2AF2/NUP35/DHX9/U2AF1L4/CASC3/NCBP2/NUP205/NUP210/NUP160/NUP188/NUP62/CHTOP/NXT1/CPSF1/HNRNPA1/HNRNPA2B1/NUP43/MAGOH/NCBP1/NUP88/LUZP4/CDC40/CPSF3/NUP54/CPSF2/POLR2D/MAGOHB/NDC1/NUP133/NXF5/NXF3/NUP107/THOC2/RANBP2/SRSF1/SRSF2/SRSF3/SRSF4/SRSF5/SRSF6/SRSF7/UPF3B/TPR/NXF2B/U2AF1/SLBP/NUP37/DDX39B/THOC6/NUP85/THOC7/NUP214/A…	84
GO_BP_Module_1	GO:0006611	protein export from nucleus	85/224	181/17653	4.56743e-117	6.7598e-115	5.06424e-115	POM121C/ALYREF/NUTF2/DDX39A/SRRM1/NXF1/SLU7/NUP50/SRSF10/CPSF4/RNPS1/NUPL2/XPOT/U2AF2/NUP35/U2AF1L4/CASC3/NCBP2/NUP205/NUP210/NUP160/NUP188/NUP62/CHTOP/NXT1/CPSF1/HNRNPA2B1/HSPA9/NUP43/MAGOH/NCBP1/NPM1/NUP88/CDC40/CPSF3/NUP54/CPSF2/POLR2D/MAGOHB/RBM22/NDC1/NUP133/NXF5/NXF3/NUP107/THOC2/RANBP2/SRSF1/SRSF2/SRSF3/SRSF4/SRSF5/SRSF6/SRSF7/UPF3B/TPR/NXF2B/U2AF1/SLBP/NUP37/DDX39B/THOC6/NUP85/THOC7/NUP21…	85
GO_BP_Module_1	GO:0051168	nuclear export	87/224	203/17653	1.71463e-115	2.34245e-113	1.75489e-113	POM121C/ALYREF/NUTF2/DDX39A/SRRM1/NXF1/SLU7/NUP50/SRSF10/CPSF4/RNPS1/NUPL2/XPOT/U2AF2/NUP35/DHX9/U2AF1L4/CASC3/NCBP2/NUP205/NUP210/NUP160/NUP188/NUP62/CHTOP/NXT1/CPSF1/HNRNPA1/HNRNPA2B1/HSPA9/NUP43/MAGOH/NCBP1/NPM1/NUP88/CDC40/CPSF3/NUP54/CPSF2/POLR2D/MAGOHB/RBM22/NDC1/NUP133/NXF5/NXF3/NUP107/THOC2/RANBP2/SRSF1/SRSF2/SRSF3/SRSF4/SRSF5/SRSF6/SRSF7/UPF3B/TPR/NXF2B/U2AF1/SLBP/NUP37/DDX39B/THOC6/NUP8…	87
GO_BP_Module_1	GO:0050657	nucleic acid transport	86/224	197/17653	5.81457e-115	6.88445e-113	5.15763e-113	POM121C/ALYREF/NUTF2/DDX39A/SRRM1/NXF1/SLU7/NUP50/SRSF10/CPSF4/RNPS1/NUPL2/XPOT/U2AF2/NUP35/DHX9/U2AF1L4/CASC3/NCBP2/NUP205/NUP210/NUP160/NUP188/NUP62/CHTOP/NXT1/CPSF1/HNRNPA1/HNRNPA2B1/NUP43/MAGOH/NCBP1/NPM1/NUP88/LUZP4/CDC40/CPSF3/NUP54/CPSF2/POLR2D/MAGOHB/NDC1/NUP133/NXF5/NXF3/NUP107/THOC2/RANBP2/SRSF1/SRSF2/SRSF3/SRSF4/SRSF5/SRSF6/SRSF7/UPF3B/TPR/NXF2B/U2AF1/SLBP/NUP37/DDX39B/THOC6/NUP85/THOC…	86
GO_BP_Module_1	GO:0050658	RNA transport	86/224	197/17653	5.81457e-115	6.88445e-113	5.15763e-113	POM121C/ALYREF/NUTF2/DDX39A/SRRM1/NXF1/SLU7/NUP50/SRSF10/CPSF4/RNPS1/NUPL2/XPOT/U2AF2/NUP35/DHX9/U2AF1L4/CASC3/NCBP2/NUP205/NUP210/NUP160/NUP188/NUP62/CHTOP/NXT1/CPSF1/HNRNPA1/HNRNPA2B1/NUP43/MAGOH/NCBP1/NPM1/NUP88/LUZP4/CDC40/CPSF3/NUP54/CPSF2/POLR2D/MAGOHB/NDC1/NUP133/NXF5/NXF3/NUP107/THOC2/RANBP2/SRSF1/SRSF2/SRSF3/SRSF4/SRSF5/SRSF6/SRSF7/UPF3B/TPR/NXF2B/U2AF1/SLBP/NUP37/DDX39B/THOC6/NUP85/THOC…	86
GO_BP_Module_1	GO:0051236	establishment of RNA localization	86/224	200/17653	3.10202e-114	3.44324e-112	2.57957e-112	POM121C/ALYREF/NUTF2/DDX39A/SRRM1/NXF1/SLU7/NUP50/SRSF10/CPSF4/RNPS1/NUPL2/XPOT/U2AF2/NUP35/DHX9/U2AF1L4/CASC3/NCBP2/NUP205/NUP210/NUP160/NUP188/NUP62/CHTOP/NXT1/CPSF1/HNRNPA1/HNRNPA2B1/NUP43/MAGOH/NCBP1/NPM1/NUP88/LUZP4/CDC40/CPSF3/NUP54/CPSF2/POLR2D/MAGOHB/NDC1/NUP133/NXF5/NXF3/NUP107/THOC2/RANBP2/SRSF1/SRSF2/SRSF3/SRSF4/SRSF5/SRSF6/SRSF7/UPF3B/TPR/NXF2B/U2AF1/SLBP/NUP37/DDX39B/THOC6/NUP85/THOC…	86
GO_BP_Module_1	GO:0006403	RNA localization	88/224	233/17653	7.67812e-111	8.02137e-109	6.00937e-109	POM121C/ALYREF/NUTF2/DDX39A/SRRM1/NXF1/SLU7/NUP50/SRSF10/CPSF4/RNPS1/NUPL2/XPOT/U2AF2/NUP35/DHX9/U2AF1L4/CASC3/NCBP2/NUP205/NUP210/NUP160/NUP188/NUP62/PRPF6/CHTOP/NXT1/CPSF1/HNRNPA1/HNRNPA2B1/HNRNPU/NUP43/MAGOH/NCBP1/NPM1/NUP88/LUZP4/CDC40/CPSF3/NUP54/CPSF2/POLR2D/MAGOHB/NDC1/NUP133/NXF5/NXF3/NUP107/THOC2/RANBP2/SRSF1/SRSF2/SRSF3/SRSF4/SRSF5/SRSF6/SRSF7/UPF3B/TPR/NXF2B/U2AF1/SLBP/NUP37/DDX39B/THO…	88
GO_BP_Module_1	GO:0006913	nucleocytoplasmic transport	97/224	347/17653	4.24105e-108	4.1845e-106	3.1349e-106	POM121C/ALYREF/NUTF2/DDX39A/SRRM1/NXF1/IPO8/SLU7/NUP50/SRSF10/CPSF4/RNPS1/NUPL2/XPOT/U2AF2/NUP35/DHX9/U2AF1L4/CASC3/NCBP2/NUP205/NUP210/NUP160/NUP188/NUP62/CHTOP/NXT1/CPSF1/HNRNPA1/HNRNPA2B1/HSPA9/NUP43/KPNB1/KPNA2/MAGOH/NCBP1/NPM1/NUP88/CDC40/CPSF3/NUP54/CPSF2/POLR2D/MAGOHB/RBM22/NDC1/NUP133/NXF5/NXF3/NUP107/THOC2/RANBP2/SRSF1/SRSF2/SRSF3/SRSF4/SRSF5/SRSF6/SRSF7/UPF3B/SNRPB/SNRPD1/SNRPD2/SNRPD3/…	97
GO_BP_Module_1	GO:0051169	nuclear transport	97/224	351/17653	1.51204e-107	1.41336e-105	1.05885e-105	POM121C/ALYREF/NUTF2/DDX39A/SRRM1/NXF1/IPO8/SLU7/NUP50/SRSF10/CPSF4/RNPS1/NUPL2/XPOT/U2AF2/NUP35/DHX9/U2AF1L4/CASC3/NCBP2/NUP205/NUP210/NUP160/NUP188/NUP62/CHTOP/NXT1/CPSF1/HNRNPA1/HNRNPA2B1/HSPA9/NUP43/KPNB1/KPNA2/MAGOH/NCBP1/NPM1/NUP88/CDC40/CPSF3/NUP54/CPSF2/POLR2D/MAGOHB/RBM22/NDC1/NUP133/NXF5/NXF3/NUP107/THOC2/RANBP2/SRSF1/SRSF2/SRSF3/SRSF4/SRSF5/SRSF6/SRSF7/UPF3B/SNRPB/SNRPD1/SNRPD2/SNRPD3/…	97
GO_BP_Module_1	GO:0015931	nucleobase-containing compound transport	86/224	240/17653	9.62069e-106	8.54317e-104	6.40029e-104	POM121C/ALYREF/NUTF2/DDX39A/SRRM1/NXF1/SLU7/NUP50/SRSF10/CPSF4/RNPS1/NUPL2/XPOT/U2AF2/NUP35/DHX9/U2AF1L4/CASC3/NCBP2/NUP205/NUP210/NUP160/NUP188/NUP62/CHTOP/NXT1/CPSF1/HNRNPA1/HNRNPA2B1/NUP43/MAGOH/NCBP1/NPM1/NUP88/LUZP4/CDC40/CPSF3/NUP54/CPSF2/POLR2D/MAGOHB/NDC1/NUP133/NXF5/NXF3/NUP107/THOC2/RANBP2/SRSF1/SRSF2/SRSF3/SRSF4/SRSF5/SRSF6/SRSF7/UPF3B/TPR/NXF2B/U2AF1/SLBP/NUP37/DDX39B/THOC6/NUP85/THOC…	86
GO_BP_Module_1	GO:0006369	termination of RNA polymerase II transcription	59/224	69/17653	9.65555e-105	8.16584e-103	6.1176e-103	ALYREF/DDX39A/SRRM1/SLU7/CPSF4/PAPOLA/RNPS1/CLP1/NUDT21/U2AF2/CSTF1/CSTF2/CSTF3/U2AF1L4/CASC3/NCBP2/CHTOP/CPSF1/MAGOH/NCBP1/CDC40/PCF11/CPSF3/CPSF2/MAGOHB/THOC2/SRSF1/SRSF2/SRSF3/SRSF4/SRSF5/SRSF6/SRSF7/UPF3B/SNRPB/SNRPD3/SNRPE/SNRPF/SNRPG/U2AF1/SLBP/DDX39B/THOC6/CPSF7/THOC7/PABPN1/FIP1L1/POLDIP3/THOC3/SARNP/LSM10/THOC5/SRSF9/SRSF11/EIF4A3/DHX38/ZC3H11A/RBM8A/THOC1	59
GO_BP_Module_1	GO:0006353	DNA-templated transcription, termination	66/224	109/17653	5.23786e-100	4.22838e-98	3.16778e-98	ALYREF/DDX39A/SRRM1/SLU7/CPSF4/PAPOLA/RNPS1/CLP1/NUDT21/U2AF2/CSTF1/CSTF2/CSTF3/DHX9/U2AF1L4/CASC3/NCBP2/CHTOP/CPSF1/MAGOH/NCBP1/CDC40/PCF11/CPSF3/CPSF2/POLR2A/POLR2E/POLR2F/POLR2H/POLR2K/POLR2L/MAGOHB/THOC2/SRSF1/SRSF2/SRSF3/SRSF4/SRSF5/SRSF6/SRSF7/UPF3B/SNRPB/SNRPD3/SNRPE/SNRPF/SNRPG/U2AF1/SLBP/DDX39B/THOC6/CPSF7/THOC7/PABPN1/FIP1L1/POLDIP3/THOC3/SARNP/LSM10/THOC5/SRSF9/SRSF11/EIF4A3/DHX38/ZC3H…	66
GO_BP_Module_1	GO:0031503	protein-containing complex localization	82/224	245/17653	1.40732e-97	1.08669e-95	8.14117e-96	POM121C/ALYREF/DDX39A/SRRM1/NXF1/SLU7/NUP50/SRSF10/CPSF4/RNPS1/NUPL2/XPOT/U2AF2/NUP35/U2AF1L4/CASC3/NCBP2/NUP205/NUP210/NUP160/NUP188/NUP62/CHTOP/NXT1/CPSF1/HNRNPA2B1/NUP43/MAGOH/NCBP1/NPM1/NUP88/CDC40/CPSF3/NUP54/CPSF2/POLR2D/MAGOHB/NDC1/NUP133/NXF5/NXF3/NUP107/THOC2/RANBP2/SRSF1/SRSF2/SRSF3/SRSF4/SRSF5/SRSF6/SRSF7/UPF3B/TPR/NXF2B/U2AF1/SLBP/NUP37/DDX39B/THOC6/NUP85/THOC7/NUP214/AAAS/PABPN1/FIP1…	82
GO_BP_Module_1	GO:0031124	mRNA 3'-end processing	55/224	90/17653	3.08341e-83	2.28173e-81	1.7094e-81	ALYREF/DDX39A/SRRM1/SLU7/CPSF4/PAPOLA/RNPS1/CLP1/NUDT21/U2AF2/CSTF1/CSTF2/CSTF3/U2AF1L4/CASC3/NCBP2/CHTOP/CPSF1/MAGOH/NCBP1/CDC40/PCF11/CPSF3/CPSF2/POLR2D/MAGOHB/THOC2/SRSF1/SRSF2/SRSF3/SRSF4/SRSF5/SRSF6/SRSF7/UPF3B/SNRPA/U2AF1/SLBP/DDX39B/THOC6/CPSF7/THOC7/PABPN1/FIP1L1/POLDIP3/THOC3/SARNP/THOC5/SRSF9/SRSF11/EIF4A3/DHX38/ZC3H11A/RBM8A/THOC1	55
GO_BP_Module_1	GO:0031123	RNA 3'-end processing	55/224	135/17653	5.2561e-70	3.73394e-68	2.79735e-68	ALYREF/DDX39A/SRRM1/SLU7/CPSF4/PAPOLA/RNPS1/CLP1/NUDT21/U2AF2/CSTF1/CSTF2/CSTF3/U2AF1L4/CASC3/NCBP2/CHTOP/CPSF1/MAGOH/NCBP1/CDC40/PCF11/CPSF3/CPSF2/POLR2D/MAGOHB/THOC2/SRSF1/SRSF2/SRSF3/SRSF4/SRSF5/SRSF6/SRSF7/UPF3B/SNRPA/U2AF1/SLBP/DDX39B/THOC6/CPSF7/THOC7/PABPN1/FIP1L1/POLDIP3/THOC3/SARNP/THOC5/SRSF9/SRSF11/EIF4A3/DHX38/ZC3H11A/RBM8A/THOC1	55
GO_BP_Module_1	GO:0060964	regulation of gene silencing by miRNA	42/224	107/17653	2.0887e-52	1.42674e-50	1.06887e-50	POM121C/IPO8/NUP50/NUPL2/NUP35/DDX5/DHX9/ELAVL1/NUP205/NUP210/NUP160/NUP188/NUP62/NUP43/NUP88/NUP54/POLR2A/POLR2B/POLR2C/POLR2D/POLR2E/POLR2F/POLR2G/POLR2H/POLR2I/POLR2J/POLR2K/POLR2L/NDC1/NUP133/NUP107/RANBP2/TPR/NUP37/NUP85/NUP214/AAAS/RAE1/NUP155/NUP93/POM121/NUP153	42
GO_BP_Module_1	GO:0060147	regulation of posttranscriptional gene silencing	42/224	111/17653	1.38926e-51	8.81186e-50	6.60158e-50	POM121C/IPO8/NUP50/NUPL2/NUP35/DDX5/DHX9/ELAVL1/NUP205/NUP210/NUP160/NUP188/NUP62/NUP43/NUP88/NUP54/POLR2A/POLR2B/POLR2C/POLR2D/POLR2E/POLR2F/POLR2G/POLR2H/POLR2I/POLR2J/POLR2K/POLR2L/NDC1/NUP133/NUP107/RANBP2/TPR/NUP37/NUP85/NUP214/AAAS/RAE1/NUP155/NUP93/POM121/NUP153	42
GO_BP_Module_1	GO:0060966	regulation of gene silencing by RNA	42/224	111/17653	1.38926e-51	8.81186e-50	6.60158e-50	POM121C/IPO8/NUP50/NUPL2/NUP35/DDX5/DHX9/ELAVL1/NUP205/NUP210/NUP160/NUP188/NUP62/NUP43/NUP88/NUP54/POLR2A/POLR2B/POLR2C/POLR2D/POLR2E/POLR2F/POLR2G/POLR2H/POLR2I/POLR2J/POLR2K/POLR2L/NDC1/NUP133/NUP107/RANBP2/TPR/NUP37/NUP85/NUP214/AAAS/RAE1/NUP155/NUP93/POM121/NUP153	42
GO_BP_Module_1	GO:0044766	multi-organism transport	36/224	74/17653	3.20205e-49	1.89562e-47	1.42014e-47	POM121C/ALYREF/NUP50/NUPL2/NUP35/NUP205/NUP210/NUP160/NUP188/NUP62/NUP43/KPNB1/KPNA2/NUP88/NUP54/NDC1/NUP133/NUP107/THOC2/RANBP2/TPR/NUP37/DDX39B/THOC6/NUP85/THOC7/NUP214/AAAS/THOC3/RAE1/THOC5/NUP155/NUP93/POM121/NUP153/THOC1	36
GO_BP_Module_1	GO:1902579	multi-organism localization	36/224	74/17653	3.20205e-49	1.89562e-47	1.42014e-47	POM121C/ALYREF/NUP50/NUPL2/NUP35/NUP205/NUP210/NUP160/NUP188/NUP62/NUP43/KPNB1/KPNA2/NUP88/NUP54/NDC1/NUP133/NUP107/THOC2/RANBP2/TPR/NUP37/DDX39B/THOC6/NUP85/THOC7/NUP214/AAAS/THOC3/RAE1/THOC5/NUP155/NUP93/POM121/NUP153/THOC1	36
GO_BP_Module_1	GO:0097064	ncRNA export from nucleus	29/224	38/17653	2.27398e-48	1.30277e-46	9.75997e-47	POM121C/NUP50/NUPL2/XPOT/NUP35/NCBP2/NUP205/NUP210/NUP160/NUP188/NUP62/NUP43/NPM1/NUP88/NUP54/NDC1/NUP133/NUP107/RANBP2/TPR/NUP37/NUP85/NUP214/AAAS/RAE1/NUP155/NUP93/POM121/NUP153	29
GO_BP_Module_1	GO:0060968	regulation of gene silencing	42/224	133/17653	1.18561e-47	6.58011e-46	4.92962e-46	POM121C/IPO8/NUP50/NUPL2/NUP35/DDX5/DHX9/ELAVL1/NUP205/NUP210/NUP160/NUP188/NUP62/NUP43/NUP88/NUP54/POLR2A/POLR2B/POLR2C/POLR2D/POLR2E/POLR2F/POLR2G/POLR2H/POLR2I/POLR2J/POLR2K/POLR2L/NDC1/NUP133/NUP107/RANBP2/TPR/NUP37/NUP85/NUP214/AAAS/RAE1/NUP155/NUP93/POM121/NUP153	42
GO_BP_Module_1	GO:0006409	tRNA export from nucleus	27/224	33/17653	1.28321e-46	6.70289e-45	5.02161e-45	POM121C/NUP50/NUPL2/XPOT/NUP35/NUP205/NUP210/NUP160/NUP188/NUP62/NUP43/NUP88/NUP54/NDC1/NUP133/NUP107/RANBP2/TPR/NUP37/NUP85/NUP214/AAAS/RAE1/NUP155/NUP93/POM121/NUP153	27
GO_BP_Module_1	GO:0071431	tRNA-containing ribonucleoprotein complex export from nucleus	27/224	33/17653	1.28321e-46	6.70289e-45	5.02161e-45	POM121C/NUP50/NUPL2/XPOT/NUP35/NUP205/NUP210/NUP160/NUP188/NUP62/NUP43/NUP88/NUP54/NDC1/NUP133/NUP107/RANBP2/TPR/NUP37/NUP85/NUP214/AAAS/RAE1/NUP155/NUP93/POM121/NUP153	27
GO_BP_Module_1	GO:0051031	tRNA transport	27/224	35/17653	2.66835e-45	1.354e-43	1.01437e-43	POM121C/NUP50/NUPL2/XPOT/NUP35/NUP205/NUP210/NUP160/NUP188/NUP62/NUP43/NUP88/NUP54/NDC1/NUP133/NUP107/RANBP2/TPR/NUP37/NUP85/NUP214/AAAS/RAE1/NUP155/NUP93/POM121/NUP153	27
GO_BP_Module_1	GO:0019080	viral gene expression	44/224	190/17653	2.88564e-43	1.42358e-41	1.0665e-41	POM121C/NUP50/NUPL2/NUP35/DHX9/SNW1/NUP205/NUP210/NUP160/NUP188/NUP62/GTF2F1/GTF2F2/NUP43/NUP88/PCBP2/NUP54/POLR2A/POLR2B/POLR2C/POLR2D/POLR2E/POLR2F/POLR2G/POLR2H/POLR2I/POLR2J/POLR2K/POLR2L/NDC1/NUP133/NUP107/PTBP1/RANBP2/TPR/NUP37/NUP85/NUP214/AAAS/RAE1/NUP155/NUP93/POM121/NUP153	44
GO_BP_Module_1	GO:0043484	regulation of RNA splicing	38/224	120/17653	3.65027e-43	1.75213e-41	1.31264e-41	PQBP1/RBM5/SF3B4/SF3A1/SRSF10/RNPS1/U2AF2/DDX5/SNW1/RBMX/PRPF19/HNRNPA1/HNRNPA2B1/HNRNPF/HNRNPH1/HNRNPK/HNRNPL/HNRNPU/HSPA1A/HSPA8/MAGOH/NCBP1/POLR2A/RBM22/PTBP1/CWC22/SRSF1/SRSF2/SRSF3/SRSF4/SRSF5/SRSF6/SRSF7/TRA2B/SNRNP70/RBM17/SRSF9/RBM8A	38
GO_BP_Module_1	GO:0050684	regulation of mRNA processing	37/224	117/17653	5.23858e-42	2.44835e-40	1.83423e-40	RBM5/SF3B4/SF3A1/SRSF10/CPSF4/PAPOLA/RNPS1/NUDT21/U2AF2/DDX5/DHX9/NCBP2/SNW1/RBMX/PRPF19/HNRNPA1/HNRNPA2B1/HNRNPK/HNRNPL/HNRNPU/HSPA1A/HSPA8/MAGOH/NCBP1/PTBP1/CWC22/SRSF2/SRSF3/SRSF4/SRSF6/SRSF7/TRA2B/SNRNP70/SNRPA/PABPN1/SRSF9/RBM8A	37
GO_BP_Module_1	GO:0019083	viral transcription	42/224	176/17653	6.90169e-42	3.14292e-40	2.35458e-40	POM121C/NUP50/NUPL2/NUP35/DHX9/SNW1/NUP205/NUP210/NUP160/NUP188/NUP62/GTF2F1/GTF2F2/NUP43/NUP88/NUP54/POLR2A/POLR2B/POLR2C/POLR2D/POLR2E/POLR2F/POLR2G/POLR2H/POLR2I/POLR2J/POLR2K/POLR2L/NDC1/NUP133/NUP107/RANBP2/TPR/NUP37/NUP85/NUP214/AAAS/RAE1/NUP155/NUP93/POM121/NUP153	42
GO_BP_Module_1	GO:0071826	ribonucleoprotein complex subunit organization	45/224	223/17653	2.32671e-41	1.03306e-39	7.73937e-40	RBM5/SF3A1/CD2BP2/SLU7/PRPF8/USP39/SRSF10/TXNL4A/SF3A3/CLP1/DHX9/SNW1/SNRNP200/SF3B1/TFIP11/PRPF6/LSM4/PRPF31/RBMX/PRPF19/NCBP1/NPM1/CRNKL1/POLR2D/RBM22/XAB2/SRSF1/SRSF5/SRSF6/SNRPB/SNRPC/SNRPD1/SNRPD2/SNRPD3/SNRPE/SNRPF/SNRPG/SF1/DDX39B/SF3A2/SRSF9/SART1/PRPF3/DDX23/SNU13	45
GO_BP_Module_1	GO:0022618	ribonucleoprotein complex assembly	44/224	211/17653	4.20508e-41	1.82152e-39	1.36463e-39	RBM5/SF3A1/CD2BP2/SLU7/PRPF8/USP39/SRSF10/TXNL4A/SF3A3/CLP1/DHX9/SNW1/SNRNP200/SF3B1/PRPF6/LSM4/PRPF31/RBMX/PRPF19/NCBP1/NPM1/CRNKL1/POLR2D/RBM22/XAB2/SRSF1/SRSF5/SRSF6/SNRPB/SNRPC/SNRPD1/SNRPD2/SNRPD3/SNRPE/SNRPF/SNRPG/SF1/DDX39B/SF3A2/SRSF9/SART1/PRPF3/DDX23/SNU13	44
GO_BP_Module_1	GO:0000245	spliceosomal complex assembly	29/224	58/17653	3.3821e-40	1.43014e-38	1.07142e-38	RBM5/SF3A1/SLU7/USP39/SRSF10/TXNL4A/SF3A3/SNRNP200/SF3B1/PRPF6/LSM4/RBMX/PRPF19/NCBP1/CRNKL1/SRSF1/SRSF5/SRSF6/SNRPC/SNRPD1/SNRPD2/SNRPD3/SNRPE/SNRPG/SF1/DDX39B/SF3A2/SRSF9/DDX23	29
GO_BP_Module_1	GO:0007077	mitotic nuclear envelope disassembly	26/224	44/17653	9.31692e-39	3.8481e-37	2.88288e-37	POM121C/NUP50/NUPL2/NUP35/NUP205/NUP210/NUP160/NUP188/NUP62/NUP43/NUP88/NUP54/NDC1/NUP133/NUP107/RANBP2/TPR/NUP37/NUP85/NUP214/AAAS/RAE1/NUP155/NUP93/POM121/NUP153	26
GO_BP_Module_1	GO:0075733	intracellular transport of virus	28/224	58/17653	2.9048e-38	1.17248e-36	8.78388e-37	POM121C/NUP50/NUPL2/NUP35/NUP205/NUP210/NUP160/NUP188/NUP62/NUP43/KPNB1/KPNA2/NUP88/NUP54/NDC1/NUP133/NUP107/RANBP2/TPR/NUP37/NUP85/NUP214/AAAS/RAE1/NUP155/NUP93/POM121/NUP153	28
GO_BP_Module_1	GO:0046794	transport of virus	28/224	61/17653	1.85498e-37	7.321e-36	5.48468e-36	POM121C/NUP50/NUPL2/NUP35/NUP205/NUP210/NUP160/NUP188/NUP62/NUP43/KPNB1/KPNA2/NUP88/NUP54/NDC1/NUP133/NUP107/RANBP2/TPR/NUP37/NUP85/NUP214/AAAS/RAE1/NUP155/NUP93/POM121/NUP153	28
GO_BP_Module_1	GO:0030397	membrane disassembly	26/224	48/17653	2.37273e-37	8.96589e-36	6.71698e-36	POM121C/NUP50/NUPL2/NUP35/NUP205/NUP210/NUP160/NUP188/NUP62/NUP43/NUP88/NUP54/NDC1/NUP133/NUP107/RANBP2/TPR/NUP37/NUP85/NUP214/AAAS/RAE1/NUP155/NUP93/POM121/NUP153	26
GO_BP_Module_1	GO:0051081	nuclear envelope disassembly	26/224	48/17653	2.37273e-37	8.96589e-36	6.71698e-36	POM121C/NUP50/NUPL2/NUP35/NUP205/NUP210/NUP160/NUP188/NUP62/NUP43/NUP88/NUP54/NDC1/NUP133/NUP107/RANBP2/TPR/NUP37/NUP85/NUP214/AAAS/RAE1/NUP155/NUP93/POM121/NUP153	26
GO_BP_Module_1	GO:1903311	regulation of mRNA metabolic process	46/224	289/17653	2.43031e-37	8.99215e-36	6.73665e-36	RBM5/HNRNPR/SF3B4/SF3A1/SRSF10/CPSF4/PAPOLA/RNPS1/HNRNPA0/NUDT21/U2AF2/DDX5/DHX9/ELAVL1/NCBP2/SNW1/RBMX/PRPF19/HNRNPA1/HNRNPA2B1/HNRNPC/HNRNPD/HNRNPK/HNRNPL/HNRNPU/HSPA1A/HSPA8/MAGOH/NCBP1/NPM1/YBX1/POLR2G/PTBP1/CWC22/SRSF2/SRSF3/SRSF4/SRSF6/SRSF7/TRA2B/SNRNP70/SNRPA/NUP214/PABPN1/SRSF9/RBM8A	46
GO_BP_Module_1	GO:0048024	regulation of mRNA splicing, via spliceosome	29/224	79/17653	2.98456e-35	1.08175e-33	8.10415e-34	RBM5/SF3B4/SF3A1/SRSF10/RNPS1/U2AF2/DDX5/SNW1/RBMX/PRPF19/HNRNPA1/HNRNPA2B1/HNRNPK/HNRNPL/HNRNPU/HSPA8/MAGOH/NCBP1/PTBP1/CWC22/SRSF2/SRSF3/SRSF4/SRSF6/SRSF7/TRA2B/SNRNP70/SRSF9/RBM8A	29
GO_BP_Module_1	GO:1900034	regulation of cellular response to heat	28/224	78/17653	9.83148e-34	3.49214e-32	2.61621e-32	POM121C/NUP50/NUPL2/NUP35/NUP205/NUP210/NUP160/NUP188/NUP62/HSPA1A/HSPA8/NUP43/NUP88/NUP54/NDC1/NUP133/NUP107/RANBP2/TPR/NUP37/NUP85/NUP214/AAAS/RAE1/NUP155/NUP93/POM121/NUP153	28
GO_BP_Module_1	GO:0034605	cellular response to heat	33/224	132/17653	1.07919e-33	3.75813e-32	2.81548e-32	POM121C/SLU7/NUP50/NUPL2/NUP35/NUP205/NUP210/NUP160/NUP188/NUP62/HSPA1A/HSPA4/HSPA5/HSPA8/HSPA9/NUP43/NUP88/NUP54/POLR2D/NDC1/NUP133/NUP107/RANBP2/TPR/NUP37/NUP85/NUP214/AAAS/RAE1/NUP155/NUP93/POM121/NUP153	33
GO_BP_Module_1	GO:0035194	posttranscriptional gene silencing by RNA	46/224	352/17653	2.27836e-33	7.78146e-32	5.82964e-32	POM121C/IPO8/NUP50/CLP1/NUPL2/NUP35/DDX5/DHX9/ELAVL1/NUP205/NUP210/NUP160/NUP188/NUP62/HNRNPA2B1/NUP43/NCBP1/NUP88/SRRT/NUP54/POLR2A/POLR2B/POLR2C/POLR2D/POLR2E/POLR2F/POLR2G/POLR2H/POLR2I/POLR2J/POLR2K/POLR2L/NDC1/NUP133/NUP107/RANBP2/TPR/NUP37/NUP85/NUP214/AAAS/RAE1/NUP155/NUP93/POM121/NUP153	46
GO_BP_Module_1	GO:0016441	posttranscriptional gene silencing	46/224	353/17653	2.59341e-33	8.69037e-32	6.51056e-32	POM121C/IPO8/NUP50/CLP1/NUPL2/NUP35/DDX5/DHX9/ELAVL1/NUP205/NUP210/NUP160/NUP188/NUP62/HNRNPA2B1/NUP43/NCBP1/NUP88/SRRT/NUP54/POLR2A/POLR2B/POLR2C/POLR2D/POLR2E/POLR2F/POLR2G/POLR2H/POLR2I/POLR2J/POLR2K/POLR2L/NDC1/NUP133/NUP107/RANBP2/TPR/NUP37/NUP85/NUP214/AAAS/RAE1/NUP155/NUP93/POM121/NUP153	46
GO_BP_Module_1	GO:0031047	gene silencing by RNA	47/224	379/17653	4.80501e-33	1.58031e-31	1.18392e-31	POM121C/IPO8/NUP50/CLP1/NUPL2/NUP35/DDX5/DHX9/ELAVL1/NCBP2/NUP205/NUP210/NUP160/NUP188/NUP62/HNRNPA2B1/NUP43/NCBP1/NUP88/SRRT/NUP54/POLR2A/POLR2B/POLR2C/POLR2D/POLR2E/POLR2F/POLR2G/POLR2H/POLR2I/POLR2J/POLR2K/POLR2L/NDC1/NUP133/NUP107/RANBP2/TPR/NUP37/NUP85/NUP214/AAAS/RAE1/NUP155/NUP93/POM121/NUP153	47
GO_BP_Module_1	GO:0035195	gene silencing by miRNA	45/224	345/17653	1.33695e-32	4.31715e-31	3.23428e-31	POM121C/IPO8/NUP50/NUPL2/NUP35/DDX5/DHX9/ELAVL1/NUP205/NUP210/NUP160/NUP188/NUP62/HNRNPA2B1/NUP43/NCBP1/NUP88/SRRT/NUP54/POLR2A/POLR2B/POLR2C/POLR2D/POLR2E/POLR2F/POLR2G/POLR2H/POLR2I/POLR2J/POLR2K/POLR2L/NDC1/NUP133/NUP107/RANBP2/TPR/NUP37/NUP85/NUP214/AAAS/RAE1/NUP155/NUP93/POM121/NUP153	45
GO_BP_Module_1	GO:0006110	regulation of glycolytic process	26/224	67/17653	1.90447e-32	6.03989e-31	4.52491e-31	POM121C/NUP50/NUPL2/NUP35/NUP205/NUP210/NUP160/NUP188/NUP62/NUP43/NUP88/NUP54/NDC1/NUP133/NUP107/RANBP2/TPR/NUP37/NUP85/NUP214/AAAS/RAE1/NUP155/NUP93/POM121/NUP153	26
GO_BP_Module_1	GO:0030811	regulation of nucleotide catabolic process	26/224	71/17653	1.189e-31	3.70466e-30	2.77542e-30	POM121C/NUP50/NUPL2/NUP35/NUP205/NUP210/NUP160/NUP188/NUP62/NUP43/NUP88/NUP54/NDC1/NUP133/NUP107/RANBP2/TPR/NUP37/NUP85/NUP214/AAAS/RAE1/NUP155/NUP93/POM121/NUP153	26
GO_BP_Module_1	GO:0034249	negative regulation of cellular amide metabolic process	49/224	458/17653	2.06973e-31	6.33765e-30	4.74798e-30	POM121C/HNRNPR/IPO8/NUP50/NUPL2/NUP35/DDX5/DHX9/ELAVL1/NUP205/NUP210/NUP160/NUP188/NUP62/HNRNPA2B1/HNRNPD/NUP43/NCBP1/NUP88/SRRT/NUP54/POLR2A/POLR2B/POLR2C/POLR2D/POLR2E/POLR2F/POLR2G/POLR2H/POLR2I/POLR2J/POLR2K/POLR2L/NDC1/NUP133/NUP107/RANBP2/SNRNP70/TPR/NUP37/NUP85/NUP214/AAAS/RAE1/NUP155/NUP93/EIF4A3/POM121/NUP153	49
GO_BP_Module_1	GO:0017148	negative regulation of translation	48/224	442/17653	4.64285e-31	1.39758e-29	1.04702e-29	POM121C/HNRNPR/IPO8/NUP50/NUPL2/NUP35/DDX5/DHX9/ELAVL1/NUP205/NUP210/NUP160/NUP188/NUP62/HNRNPA2B1/HNRNPD/NUP43/NCBP1/NUP88/SRRT/NUP54/POLR2A/POLR2B/POLR2C/POLR2D/POLR2E/POLR2F/POLR2G/POLR2H/POLR2I/POLR2J/POLR2K/POLR2L/NDC1/NUP133/NUP107/RANBP2/TPR/NUP37/NUP85/NUP214/AAAS/RAE1/NUP155/NUP93/EIF4A3/POM121/NUP153	48
GO_BP_Module_1	GO:0043470	regulation of carbohydrate catabolic process	26/224	75/17653	6.52993e-31	1.90117e-29	1.4243e-29	POM121C/NUP50/NUPL2/NUP35/NUP205/NUP210/NUP160/NUP188/NUP62/NUP43/NUP88/NUP54/NDC1/NUP133/NUP107/RANBP2/TPR/NUP37/NUP85/NUP214/AAAS/RAE1/NUP155/NUP93/POM121/NUP153	26
GO_BP_Module_1	GO:2001169	regulation of ATP biosynthetic process	26/224	75/17653	6.52993e-31	1.90117e-29	1.4243e-29	POM121C/NUP50/NUPL2/NUP35/NUP205/NUP210/NUP160/NUP188/NUP62/NUP43/NUP88/NUP54/NDC1/NUP133/NUP107/RANBP2/TPR/NUP37/NUP85/NUP214/AAAS/RAE1/NUP155/NUP93/POM121/NUP153	26
GO_BP_Module_1	GO:0006998	nuclear envelope organization	27/224	86/17653	1.04587e-30	2.99591e-29	2.24445e-29	POM121C/NUTF2/NUP50/NUPL2/NUP35/NUP205/NUP210/NUP160/NUP188/NUP62/NUP43/NUP88/NUP54/NDC1/NUP133/NUP107/RANBP2/TPR/NUP37/NUP85/NUP214/AAAS/RAE1/NUP155/NUP93/POM121/NUP153	27
GO_BP_Module_1	GO:0022613	ribonucleoprotein complex biogenesis	49/224	475/17653	1.14958e-30	3.24071e-29	2.42784e-29	RBM5/SF3A1/CD2BP2/SLU7/PRPF8/USP39/SRSF10/TXNL4A/SF3A3/CLP1/LSM6/DHX9/SNW1/SNRNP200/SF3B1/PRPF6/LSM4/PRPF31/RBMX/PRPF19/NCBP1/NPM1/NUP88/CRNKL1/WBP11/POLR2D/RBM22/XAB2/SRSF1/SRSF5/SRSF6/SNRPB/SNRPC/SNRPD1/SNRPD2/SNRPD3/SNRPE/SNRPF/SNRPG/SF1/DDX39B/SF3A2/SRSF9/SART1/PRPF3/DDX23/EIF4A3/SNU13/MTREX	49
GO_BP_Module_1	GO:0009408	response to heat	33/224	174/17653	1.95052e-29	5.41269e-28	4.05503e-28	POM121C/SLU7/NUP50/NUPL2/NUP35/NUP205/NUP210/NUP160/NUP188/NUP62/HSPA1A/HSPA4/HSPA5/HSPA8/HSPA9/NUP43/NUP88/NUP54/POLR2D/NDC1/NUP133/NUP107/RANBP2/TPR/NUP37/NUP85/NUP214/AAAS/RAE1/NUP155/NUP93/POM121/NUP153	33
GO_BP_Module_1	GO:0051170	import into nucleus	32/224	164/17653	5.61225e-29	1.53344e-27	1.14881e-27	POM121C/NUTF2/IPO8/NUP50/NUP35/NUP188/NUP62/NXT1/HNRNPA1/KPNB1/KPNA2/NUP88/NUP54/RBM22/NUP133/NUP107/RANBP2/SNRPB/SNRPD1/SNRPD2/SNRPD3/SNRPE/SNRPF/SNRPG/TPR/NUP85/NUP214/RAE1/NUP155/NUP93/POM121/NUP153	32
GO_BP_Module_1	GO:0051196	regulation of coenzyme metabolic process	26/224	88/17653	8.18978e-29	2.2038e-27	1.65102e-27	POM121C/NUP50/NUPL2/NUP35/NUP205/NUP210/NUP160/NUP188/NUP62/NUP43/NUP88/NUP54/NDC1/NUP133/NUP107/RANBP2/TPR/NUP37/NUP85/NUP214/AAAS/RAE1/NUP155/NUP93/POM121/NUP153	26
GO_BP_Module_1	GO:1903578	regulation of ATP metabolic process	26/224	90/17653	1.5919e-28	4.21971e-27	3.16128e-27	POM121C/NUP50/NUPL2/NUP35/NUP205/NUP210/NUP160/NUP188/NUP62/NUP43/NUP88/NUP54/NDC1/NUP133/NUP107/RANBP2/TPR/NUP37/NUP85/NUP214/AAAS/RAE1/NUP155/NUP93/POM121/NUP153	26
GO_BP_Module_1	GO:0016458	gene silencing	47/224	477/17653	1.66531e-28	4.34939e-27	3.25844e-27	POM121C/IPO8/NUP50/CLP1/NUPL2/NUP35/DDX5/DHX9/ELAVL1/NCBP2/NUP205/NUP210/NUP160/NUP188/NUP62/HNRNPA2B1/NUP43/NCBP1/NUP88/SRRT/NUP54/POLR2A/POLR2B/POLR2C/POLR2D/POLR2E/POLR2F/POLR2G/POLR2H/POLR2I/POLR2J/POLR2K/POLR2L/NDC1/NUP133/NUP107/RANBP2/TPR/NUP37/NUP85/NUP214/AAAS/RAE1/NUP155/NUP93/POM121/NUP153	47
GO_BP_Module_1	GO:0016925	protein sumoylation	26/224	95/17653	7.7716e-28	2.00034e-26	1.4986e-26	POM121C/NUP50/NUPL2/NUP35/NUP205/NUP210/NUP160/NUP188/NUP62/NUP43/NUP88/NUP54/NDC1/NUP133/NUP107/RANBP2/TPR/NUP37/NUP85/NUP214/AAAS/RAE1/NUP155/NUP93/POM121/NUP153	26
GO_BP_Module_1	GO:0006096	glycolytic process	26/224	99/17653	2.5731e-27	6.52833e-26	4.89083e-26	POM121C/NUP50/NUPL2/NUP35/NUP205/NUP210/NUP160/NUP188/NUP62/NUP43/NUP88/NUP54/NDC1/NUP133/NUP107/RANBP2/TPR/NUP37/NUP85/NUP214/AAAS/RAE1/NUP155/NUP93/POM121/NUP153	26
GO_BP_Module_1	GO:0006757	ATP generation from ADP	26/224	100/17653	3.43945e-27	8.60346e-26	6.44546e-26	POM121C/NUP50/NUPL2/NUP35/NUP205/NUP210/NUP160/NUP188/NUP62/NUP43/NUP88/NUP54/NDC1/NUP133/NUP107/RANBP2/TPR/NUP37/NUP85/NUP214/AAAS/RAE1/NUP155/NUP93/POM121/NUP153	26
GO_BP_Module_1	GO:0051193	regulation of cofactor metabolic process	26/224	102/17653	6.0822e-27	1.50028e-25	1.12396e-25	POM121C/NUP50/NUPL2/NUP35/NUP205/NUP210/NUP160/NUP188/NUP62/NUP43/NUP88/NUP54/NDC1/NUP133/NUP107/RANBP2/TPR/NUP37/NUP85/NUP214/AAAS/RAE1/NUP155/NUP93/POM121/NUP153	26
GO_BP_Module_1	GO:0042866	pyruvate biosynthetic process	26/224	103/17653	8.04767e-27	1.9579e-25	1.4668e-25	POM121C/NUP50/NUPL2/NUP35/NUP205/NUP210/NUP160/NUP188/NUP62/NUP43/NUP88/NUP54/NDC1/NUP133/NUP107/RANBP2/TPR/NUP37/NUP85/NUP214/AAAS/RAE1/NUP155/NUP93/POM121/NUP153	26
GO_BP_Module_1	GO:0046031	ADP metabolic process	26/224	105/17653	1.39539e-26	3.34894e-25	2.50892e-25	POM121C/NUP50/NUPL2/NUP35/NUP205/NUP210/NUP160/NUP188/NUP62/NUP43/NUP88/NUP54/NDC1/NUP133/NUP107/RANBP2/TPR/NUP37/NUP85/NUP214/AAAS/RAE1/NUP155/NUP93/POM121/NUP153	26
GO_BP_Module_1	GO:0006997	nucleus organization	28/224	145/17653	2.59047e-25	6.13423e-24	4.59559e-24	POM121C/NUTF2/NUP50/NUPL2/NUP35/NUP205/NUP210/NUP160/NUP188/NUP62/NUP43/NUP88/NUP54/NDC1/NUP133/NUP107/RANBP2/TPR/SF1/NUP37/NUP85/NUP214/AAAS/RAE1/NUP155/NUP93/POM121/NUP153	28
GO_BP_Module_1	GO:0006165	nucleoside diphosphate phosphorylation	26/224	117/17653	2.97363e-25	6.9489e-24	5.20591e-24	POM121C/NUP50/NUPL2/NUP35/NUP205/NUP210/NUP160/NUP188/NUP62/NUP43/NUP88/NUP54/NDC1/NUP133/NUP107/RANBP2/TPR/NUP37/NUP85/NUP214/AAAS/RAE1/NUP155/NUP93/POM121/NUP153	26
GO_BP_Module_1	GO:0009266	response to temperature stimulus	33/224	237/17653	6.61489e-25	1.52572e-23	1.14302e-23	POM121C/SLU7/NUP50/NUPL2/NUP35/NUP205/NUP210/NUP160/NUP188/NUP62/HSPA1A/HSPA4/HSPA5/HSPA8/HSPA9/NUP43/NUP88/NUP54/POLR2D/NDC1/NUP133/NUP107/RANBP2/TPR/NUP37/NUP85/NUP214/AAAS/RAE1/NUP155/NUP93/POM121/NUP153	33
GO_BP_Module_1	GO:0009135	purine nucleoside diphosphate metabolic process	26/224	121/17653	7.59623e-25	1.68636e-23	1.26337e-23	POM121C/NUP50/NUPL2/NUP35/NUP205/NUP210/NUP160/NUP188/NUP62/NUP43/NUP88/NUP54/NDC1/NUP133/NUP107/RANBP2/TPR/NUP37/NUP85/NUP214/AAAS/RAE1/NUP155/NUP93/POM121/NUP153	26
GO_BP_Module_1	GO:0009179	purine ribonucleoside diphosphate metabolic process	26/224	121/17653	7.59623e-25	1.68636e-23	1.26337e-23	POM121C/NUP50/NUPL2/NUP35/NUP205/NUP210/NUP160/NUP188/NUP62/NUP43/NUP88/NUP54/NDC1/NUP133/NUP107/RANBP2/TPR/NUP37/NUP85/NUP214/AAAS/RAE1/NUP155/NUP93/POM121/NUP153	26
GO_BP_Module_1	GO:0043467	regulation of generation of precursor metabolites and energy	26/224	121/17653	7.59623e-25	1.68636e-23	1.26337e-23	POM121C/NUP50/NUPL2/NUP35/NUP205/NUP210/NUP160/NUP188/NUP62/NUP43/NUP88/NUP54/NDC1/NUP133/NUP107/RANBP2/TPR/NUP37/NUP85/NUP214/AAAS/RAE1/NUP155/NUP93/POM121/NUP153	26
GO_BP_Module_1	GO:0009185	ribonucleoside diphosphate metabolic process	26/224	123/17653	1.19767e-24	2.59398e-23	1.94334e-23	POM121C/NUP50/NUPL2/NUP35/NUP205/NUP210/NUP160/NUP188/NUP62/NUP43/NUP88/NUP54/NDC1/NUP133/NUP107/RANBP2/TPR/NUP37/NUP85/NUP214/AAAS/RAE1/NUP155/NUP93/POM121/NUP153	26
GO_BP_Module_1	GO:0046939	nucleotide phosphorylation	26/224	123/17653	1.19767e-24	2.59398e-23	1.94334e-23	POM121C/NUP50/NUPL2/NUP35/NUP205/NUP210/NUP160/NUP188/NUP62/NUP43/NUP88/NUP54/NDC1/NUP133/NUP107/RANBP2/TPR/NUP37/NUP85/NUP214/AAAS/RAE1/NUP155/NUP93/POM121/NUP153	26
GO_BP_Module_1	GO:0000387	spliceosomal snRNP assembly	18/224	39/17653	1.79557e-24	3.84209e-23	2.87838e-23	CD2BP2/PRPF8/SRSF10/PRPF6/LSM4/PRPF31/PRPF19/RBM22/SNRPB/SNRPC/SNRPD1/SNRPD2/SNRPD3/SNRPE/SNRPF/SNRPG/SART1/PRPF3	18
GO_BP_Module_1	GO:0000380	alternative mRNA splicing, via spliceosome	20/224	57/17653	3.96704e-24	8.38746e-23	6.28363e-23	PQBP1/RBM5/SF3A1/SLU7/RNPS1/DDX5/DHX9/RBMX/HNRNPA1/HNRNPL/HNRNPU/MAGOH/HNRNPM/PTBP1/SRSF1/SRSF2/SRSF6/TRA2B/RBM17/RBM8A	20
GO_BP_Module_1	GO:0019359	nicotinamide nucleotide biosynthetic process	26/224	130/17653	5.51748e-24	1.13942e-22	8.53623e-23	POM121C/NUP50/NUPL2/NUP35/NUP205/NUP210/NUP160/NUP188/NUP62/NUP43/NUP88/NUP54/NDC1/NUP133/NUP107/RANBP2/TPR/NUP37/NUP85/NUP214/AAAS/RAE1/NUP155/NUP93/POM121/NUP153	26
GO_BP_Module_1	GO:0019363	pyridine nucleotide biosynthetic process	26/224	130/17653	5.51748e-24	1.13942e-22	8.53623e-23	POM121C/NUP50/NUPL2/NUP35/NUP205/NUP210/NUP160/NUP188/NUP62/NUP43/NUP88/NUP54/NDC1/NUP133/NUP107/RANBP2/TPR/NUP37/NUP85/NUP214/AAAS/RAE1/NUP155/NUP93/POM121/NUP153	26
GO_BP_Module_1	GO:0072525	pyridine-containing compound biosynthetic process	26/224	133/17653	1.03117e-23	2.10501e-22	1.57701e-22	POM121C/NUP50/NUPL2/NUP35/NUP205/NUP210/NUP160/NUP188/NUP62/NUP43/NUP88/NUP54/NDC1/NUP133/NUP107/RANBP2/TPR/NUP37/NUP85/NUP214/AAAS/RAE1/NUP155/NUP93/POM121/NUP153	26
GO_BP_Module_1	GO:0006090	pyruvate metabolic process	26/224	135/17653	1.55036e-23	3.12891e-22	2.34409e-22	POM121C/NUP50/NUPL2/NUP35/NUP205/NUP210/NUP160/NUP188/NUP62/NUP43/NUP88/NUP54/NDC1/NUP133/NUP107/RANBP2/TPR/NUP37/NUP85/NUP214/AAAS/RAE1/NUP155/NUP93/POM121/NUP153	26
GO_BP_Module_1	GO:0019058	viral life cycle	35/224	316/17653	5.68157e-23	1.13376e-21	8.49379e-22	POM121C/PPIE/PPIH/NUP50/NUPL2/NUP35/DDX5/NUP205/NUP210/NUP160/NUP188/NUP62/HSPA1A/HSPA8/NUP43/KPNB1/KPNA2/NUP88/PCBP1/PCBP2/NUP54/NDC1/NUP133/NUP107/RANBP2/TPR/NUP37/NUP85/NUP214/AAAS/RAE1/NUP155/NUP93/POM121/NUP153	35
GO_BP_Module_1	GO:0006754	ATP biosynthetic process	26/224	142/17653	6.12266e-23	1.20821e-21	9.05152e-22	POM121C/NUP50/NUPL2/NUP35/NUP205/NUP210/NUP160/NUP188/NUP62/NUP43/NUP88/NUP54/NDC1/NUP133/NUP107/RANBP2/TPR/NUP37/NUP85/NUP214/AAAS/RAE1/NUP155/NUP93/POM121/NUP153	26
GO_BP_Module_1	GO:0009132	nucleoside diphosphate metabolic process	26/224	143/17653	7.40195e-23	1.4446e-21	1.08225e-21	POM121C/NUP50/NUPL2/NUP35/NUP205/NUP210/NUP160/NUP188/NUP62/NUP43/NUP88/NUP54/NDC1/NUP133/NUP107/RANBP2/TPR/NUP37/NUP85/NUP214/AAAS/RAE1/NUP155/NUP93/POM121/NUP153	26
GO_BP_Module_1	GO:0006370	7-methylguanosine mRNA capping	16/224	33/17653	2.53623e-22	4.89602e-21	3.66796e-21	NCBP2/GTF2F1/GTF2F2/NCBP1/POLR2A/POLR2B/POLR2C/POLR2D/POLR2E/POLR2F/POLR2G/POLR2H/POLR2I/POLR2J/POLR2K/POLR2L	16
GO_BP_Module_1	GO:0009206	purine ribonucleoside triphosphate biosynthetic process	26/224	153/17653	4.5517e-22	8.59981e-21	6.44272e-21	POM121C/NUP50/NUPL2/NUP35/NUP205/NUP210/NUP160/NUP188/NUP62/NUP43/NUP88/NUP54/NDC1/NUP133/NUP107/RANBP2/TPR/NUP37/NUP85/NUP214/AAAS/RAE1/NUP155/NUP93/POM121/NUP153	26
GO_BP_Module_1	GO:1900371	regulation of purine nucleotide biosynthetic process	26/224	153/17653	4.5517e-22	8.59981e-21	6.44272e-21	POM121C/NUP50/NUPL2/NUP35/NUP205/NUP210/NUP160/NUP188/NUP62/NUP43/NUP88/NUP54/NDC1/NUP133/NUP107/RANBP2/TPR/NUP37/NUP85/NUP214/AAAS/RAE1/NUP155/NUP93/POM121/NUP153	26
GO_BP_Module_1	GO:0009452	7-methylguanosine RNA capping	16/224	34/17653	4.73747e-22	8.76431e-21	6.56596e-21	NCBP2/GTF2F1/GTF2F2/NCBP1/POLR2A/POLR2B/POLR2C/POLR2D/POLR2E/POLR2F/POLR2G/POLR2H/POLR2I/POLR2J/POLR2K/POLR2L	16
GO_BP_Module_1	GO:0036260	RNA capping	16/224	34/17653	4.73747e-22	8.76431e-21	6.56596e-21	NCBP2/GTF2F1/GTF2F2/NCBP1/POLR2A/POLR2B/POLR2C/POLR2D/POLR2E/POLR2F/POLR2G/POLR2H/POLR2I/POLR2J/POLR2K/POLR2L	16
GO_BP_Module_1	GO:0009145	purine nucleoside triphosphate biosynthetic process	26/224	154/17653	5.41674e-22	9.81645e-21	7.35419e-21	POM121C/NUP50/NUPL2/NUP35/NUP205/NUP210/NUP160/NUP188/NUP62/NUP43/NUP88/NUP54/NDC1/NUP133/NUP107/RANBP2/TPR/NUP37/NUP85/NUP214/AAAS/RAE1/NUP155/NUP93/POM121/NUP153	26
GO_BP_Module_1	GO:0030808	regulation of nucleotide biosynthetic process	26/224	154/17653	5.41674e-22	9.81645e-21	7.35419e-21	POM121C/NUP50/NUPL2/NUP35/NUP205/NUP210/NUP160/NUP188/NUP62/NUP43/NUP88/NUP54/NDC1/NUP133/NUP107/RANBP2/TPR/NUP37/NUP85/NUP214/AAAS/RAE1/NUP155/NUP93/POM121/NUP153	26
GO_BP_Module_1	GO:0006379	mRNA cleavage	15/224	28/17653	7.18122e-22	1.28827e-20	9.65132e-21	CPSF4/CLP1/NUDT21/CSTF2/CSTF3/NCBP2/CPSF1/HSPA1A/NCBP1/PCF11/CPSF3/CPSF2/POLR2I/CPSF7/FIP1L1	15
GO_BP_Module_1	GO:0009201	ribonucleoside triphosphate biosynthetic process	26/224	159/17653	1.26818e-21	2.25229e-20	1.68735e-20	POM121C/NUP50/NUPL2/NUP35/NUP205/NUP210/NUP160/NUP188/NUP62/NUP43/NUP88/NUP54/NDC1/NUP133/NUP107/RANBP2/TPR/NUP37/NUP85/NUP214/AAAS/RAE1/NUP155/NUP93/POM121/NUP153	26
GO_BP_Module_1	GO:0009127	purine nucleoside monophosphate biosynthetic process	26/224	165/17653	3.38124e-21	5.88733e-20	4.41061e-20	POM121C/NUP50/NUPL2/NUP35/NUP205/NUP210/NUP160/NUP188/NUP62/NUP43/NUP88/NUP54/NDC1/NUP133/NUP107/RANBP2/TPR/NUP37/NUP85/NUP214/AAAS/RAE1/NUP155/NUP93/POM121/NUP153	26
GO_BP_Module_1	GO:0009168	purine ribonucleoside monophosphate biosynthetic process	26/224	165/17653	3.38124e-21	5.88733e-20	4.41061e-20	POM121C/NUP50/NUPL2/NUP35/NUP205/NUP210/NUP160/NUP188/NUP62/NUP43/NUP88/NUP54/NDC1/NUP133/NUP107/RANBP2/TPR/NUP37/NUP85/NUP214/AAAS/RAE1/NUP155/NUP93/POM121/NUP153	26
GO_BP_Module_1	GO:0009166	nucleotide catabolic process	26/224	166/17653	3.96558e-21	6.83774e-20	5.12263e-20	POM121C/NUP50/NUPL2/NUP35/NUP205/NUP210/NUP160/NUP188/NUP62/NUP43/NUP88/NUP54/NDC1/NUP133/NUP107/RANBP2/TPR/NUP37/NUP85/NUP214/AAAS/RAE1/NUP155/NUP93/POM121/NUP153	26
GO_BP_Module_1	GO:0019362	pyridine nucleotide metabolic process	26/224	170/17653	7.42104e-21	1.25522e-19	9.4037e-20	POM121C/NUP50/NUPL2/NUP35/NUP205/NUP210/NUP160/NUP188/NUP62/NUP43/NUP88/NUP54/NDC1/NUP133/NUP107/RANBP2/TPR/NUP37/NUP85/NUP214/AAAS/RAE1/NUP155/NUP93/POM121/NUP153	26
GO_BP_Module_1	GO:0046496	nicotinamide nucleotide metabolic process	26/224	170/17653	7.42104e-21	1.25522e-19	9.4037e-20	POM121C/NUP50/NUPL2/NUP35/NUP205/NUP210/NUP160/NUP188/NUP62/NUP43/NUP88/NUP54/NDC1/NUP133/NUP107/RANBP2/TPR/NUP37/NUP85/NUP214/AAAS/RAE1/NUP155/NUP93/POM121/NUP153	26
GO_BP_Module_1	GO:0009142	nucleoside triphosphate biosynthetic process	26/224	171/17653	8.65651e-21	1.45037e-19	1.08658e-19	POM121C/NUP50/NUPL2/NUP35/NUP205/NUP210/NUP160/NUP188/NUP62/NUP43/NUP88/NUP54/NDC1/NUP133/NUP107/RANBP2/TPR/NUP37/NUP85/NUP214/AAAS/RAE1/NUP155/NUP93/POM121/NUP153	26
GO_BP_Module_1	GO:1901292	nucleoside phosphate catabolic process	26/224	172/17653	1.00872e-20	1.67428e-19	1.25432e-19	POM121C/NUP50/NUPL2/NUP35/NUP205/NUP210/NUP160/NUP188/NUP62/NUP43/NUP88/NUP54/NDC1/NUP133/NUP107/RANBP2/TPR/NUP37/NUP85/NUP214/AAAS/RAE1/NUP155/NUP93/POM121/NUP153	26
GO_BP_Module_1	GO:0006109	regulation of carbohydrate metabolic process	26/224	174/17653	1.36548e-20	2.24545e-19	1.68222e-19	POM121C/NUP50/NUPL2/NUP35/NUP205/NUP210/NUP160/NUP188/NUP62/NUP43/NUP88/NUP54/NDC1/NUP133/NUP107/RANBP2/TPR/NUP37/NUP85/NUP214/AAAS/RAE1/NUP155/NUP93/POM121/NUP153	26
GO_BP_Module_1	GO:0072524	pyridine-containing compound metabolic process	26/224	175/17653	1.5863e-20	2.58465e-19	1.93634e-19	POM121C/NUP50/NUPL2/NUP35/NUP205/NUP210/NUP160/NUP188/NUP62/NUP43/NUP88/NUP54/NDC1/NUP133/NUP107/RANBP2/TPR/NUP37/NUP85/NUP214/AAAS/RAE1/NUP155/NUP93/POM121/NUP153	26
GO_BP_Module_1	GO:0050434	positive regulation of viral transcription	16/224	41/17653	2.0491e-20	3.30837e-19	2.47853e-19	DHX9/SNW1/GTF2F1/GTF2F2/POLR2A/POLR2B/POLR2C/POLR2D/POLR2E/POLR2F/POLR2G/POLR2H/POLR2I/POLR2J/POLR2K/POLR2L	16
GO_BP_Module_1	GO:0009156	ribonucleoside monophosphate biosynthetic process	26/224	178/17653	2.47245e-20	3.95591e-19	2.96365e-19	POM121C/NUP50/NUPL2/NUP35/NUP205/NUP210/NUP160/NUP188/NUP62/NUP43/NUP88/NUP54/NDC1/NUP133/NUP107/RANBP2/TPR/NUP37/NUP85/NUP214/AAAS/RAE1/NUP155/NUP93/POM121/NUP153	26
GO_BP_Module_1	GO:0006606	protein import into nucleus	24/224	143/17653	2.59472e-20	4.11448e-19	3.08245e-19	POM121C/NUTF2/IPO8/NUP50/NUP35/NUP188/NUP62/NXT1/KPNB1/KPNA2/NUP88/NUP54/RBM22/NUP133/NUP107/RANBP2/TPR/NUP85/NUP214/RAE1/NUP155/NUP93/POM121/NUP153	24
GO_BP_Module_1	GO:0016052	carbohydrate catabolic process	26/224	179/17653	2.86113e-20	4.49678e-19	3.36885e-19	POM121C/NUP50/NUPL2/NUP35/NUP205/NUP210/NUP160/NUP188/NUP62/NUP43/NUP88/NUP54/NDC1/NUP133/NUP107/RANBP2/TPR/NUP37/NUP85/NUP214/AAAS/RAE1/NUP155/NUP93/POM121/NUP153	26
GO_BP_Module_1	GO:1903312	negative regulation of mRNA metabolic process	19/224	75/17653	6.54149e-20	1.01909e-18	7.63476e-19	SRSF10/RNPS1/HNRNPA0/U2AF2/DHX9/ELAVL1/RBMX/HNRNPA2B1/HNRNPC/HNRNPD/HNRNPK/HNRNPU/YBX1/PTBP1/SRSF4/SRSF6/SRSF7/TRA2B/SRSF9	19
GO_BP_Module_1	GO:0006733	oxidoreduction coenzyme metabolic process	26/224	187/17653	8.90146e-20	1.37469e-18	1.02988e-18	POM121C/NUP50/NUPL2/NUP35/NUP205/NUP210/NUP160/NUP188/NUP62/NUP43/NUP88/NUP54/NDC1/NUP133/NUP107/RANBP2/TPR/NUP37/NUP85/NUP214/AAAS/RAE1/NUP155/NUP93/POM121/NUP153	26
GO_BP_Module_1	GO:0009124	nucleoside monophosphate biosynthetic process	26/224	189/17653	1.17185e-19	1.79414e-18	1.34412e-18	POM121C/NUP50/NUPL2/NUP35/NUP205/NUP210/NUP160/NUP188/NUP62/NUP43/NUP88/NUP54/NDC1/NUP133/NUP107/RANBP2/TPR/NUP37/NUP85/NUP214/AAAS/RAE1/NUP155/NUP93/POM121/NUP153	26
GO_BP_Module_1	GO:1900542	regulation of purine nucleotide metabolic process	26/224	194/17653	2.29662e-19	3.48616e-18	2.61172e-18	POM121C/NUP50/NUPL2/NUP35/NUP205/NUP210/NUP160/NUP188/NUP62/NUP43/NUP88/NUP54/NDC1/NUP133/NUP107/RANBP2/TPR/NUP37/NUP85/NUP214/AAAS/RAE1/NUP155/NUP93/POM121/NUP153	26
GO_BP_Module_1	GO:0017038	protein import	26/224	198/17653	3.87823e-19	5.83707e-18	4.37296e-18	POM121C/NUTF2/IPO8/NUP50/NUP35/NUP188/NUP62/NXT1/HSPA4/HSPA8/KPNB1/KPNA2/NUP88/NUP54/RBM22/NUP133/NUP107/RANBP2/TPR/NUP85/NUP214/RAE1/NUP155/NUP93/POM121/NUP153	26
GO_BP_Module_1	GO:0033120	positive regulation of RNA splicing	14/224	31/17653	4.08518e-19	6.09687e-18	4.56759e-18	SF3B4/U2AF2/SNW1/RBMX/PRPF19/HSPA1A/HSPA8/NCBP1/POLR2A/RBM22/SRSF1/SRSF5/TRA2B/SNRNP70	14
GO_BP_Module_1	GO:0006140	regulation of nucleotide metabolic process	26/224	201/17653	5.69921e-19	8.43482e-18	6.31912e-18	POM121C/NUP50/NUPL2/NUP35/NUP205/NUP210/NUP160/NUP188/NUP62/NUP43/NUP88/NUP54/NDC1/NUP133/NUP107/RANBP2/TPR/NUP37/NUP85/NUP214/AAAS/RAE1/NUP155/NUP93/POM121/NUP153	26
GO_BP_Module_1	GO:0048025	negative regulation of mRNA splicing, via spliceosome	12/224	19/17653	6.03928e-19	8.86427e-18	6.64084e-18	SRSF10/RNPS1/U2AF2/RBMX/HNRNPA2B1/HNRNPK/PTBP1/SRSF4/SRSF6/SRSF7/TRA2B/SRSF9	12
GO_BP_Module_1	GO:0008543	fibroblast growth factor receptor signaling pathway	21/224	116/17653	1.28406e-18	1.86925e-17	1.40038e-17	NCBP2/GTF2F1/GTF2F2/HNRNPA1/HNRNPF/HNRNPH1/HNRNPM/NCBP1/POLR2A/POLR2B/POLR2C/POLR2D/POLR2E/POLR2F/POLR2G/POLR2H/POLR2I/POLR2J/POLR2K/POLR2L/PTBP1	21
GO_BP_Module_1	GO:0034404	nucleobase-containing small molecule biosynthetic process	26/224	215/17653	3.15772e-18	4.55944e-17	3.4158e-17	POM121C/NUP50/NUPL2/NUP35/NUP205/NUP210/NUP160/NUP188/NUP62/NUP43/NUP88/NUP54/NDC1/NUP133/NUP107/RANBP2/TPR/NUP37/NUP85/NUP214/AAAS/RAE1/NUP155/NUP93/POM121/NUP153	26
GO_BP_Module_1	GO:0046434	organophosphate catabolic process	26/224	224/17653	8.87589e-18	1.27126e-16	9.52387e-17	POM121C/NUP50/NUPL2/NUP35/NUP205/NUP210/NUP160/NUP188/NUP62/NUP43/NUP88/NUP54/NDC1/NUP133/NUP107/RANBP2/TPR/NUP37/NUP85/NUP214/AAAS/RAE1/NUP155/NUP93/POM121/NUP153	26
GO_BP_Module_1	GO:0044344	cellular response to fibroblast growth factor stimulus	22/224	145/17653	9.97396e-18	1.4171e-16	1.06165e-16	NCBP2/GTF2F1/GTF2F2/HNRNPA1/HNRNPF/HNRNPH1/HNRNPM/NCBP1/POLR2A/POLR2B/POLR2C/POLR2D/POLR2E/POLR2F/POLR2G/POLR2H/POLR2I/POLR2J/POLR2K/POLR2L/PTBP1/CDC5L	22
GO_BP_Module_1	GO:0009301	snRNA transcription	17/224	70/17653	1.35193e-17	1.89057e-16	1.41636e-16	NCBP2/GTF2F1/GTF2F2/NCBP1/SRRT/POLR2A/POLR2B/POLR2C/POLR2D/POLR2E/POLR2F/POLR2G/POLR2H/POLR2I/POLR2J/POLR2K/POLR2L	17
GO_BP_Module_1	GO:0042795	snRNA transcription by RNA polymerase II	17/224	70/17653	1.35193e-17	1.89057e-16	1.41636e-16	NCBP2/GTF2F1/GTF2F2/NCBP1/SRRT/POLR2A/POLR2B/POLR2C/POLR2D/POLR2E/POLR2F/POLR2G/POLR2H/POLR2I/POLR2J/POLR2K/POLR2L	17
GO_BP_Module_1	GO:0046034	ATP metabolic process	28/224	279/17653	2.1961e-17	3.04709e-16	2.28279e-16	POM121C/NUP50/NUPL2/NUP35/NUP205/NUP210/NUP160/NUP188/NUP62/HSPA1A/HSPA8/NUP43/NUP88/NUP54/NDC1/NUP133/NUP107/RANBP2/TPR/NUP37/NUP85/NUP214/AAAS/RAE1/NUP155/NUP93/POM121/NUP153	28
GO_BP_Module_1	GO:0006354	DNA-templated transcription, elongation	21/224	133/17653	2.4388e-17	3.3576e-16	2.51541e-16	ALYREF/NCBP2/GTF2F1/GTF2F2/HNRNPU/NCBP1/POLR2A/POLR2B/POLR2C/POLR2D/POLR2E/POLR2F/POLR2G/POLR2H/POLR2I/POLR2J/POLR2K/POLR2L/DDX39B/THOC5/THOC1	21
GO_BP_Module_1	GO:0071774	response to fibroblast growth factor	22/224	152/17653	2.82496e-17	3.85933e-16	2.8913e-16	NCBP2/GTF2F1/GTF2F2/HNRNPA1/HNRNPF/HNRNPH1/HNRNPM/NCBP1/POLR2A/POLR2B/POLR2C/POLR2D/POLR2E/POLR2F/POLR2G/POLR2H/POLR2I/POLR2J/POLR2K/POLR2L/PTBP1/CDC5L	22
GO_BP_Module_1	GO:0033119	negative regulation of RNA splicing	12/224	24/17653	3.06528e-17	4.15568e-16	3.11331e-16	SRSF10/RNPS1/U2AF2/RBMX/HNRNPA2B1/HNRNPK/PTBP1/SRSF4/SRSF6/SRSF7/TRA2B/SRSF9	12
GO_BP_Module_1	GO:0048524	positive regulation of viral process	19/224	103/17653	4.10234e-17	5.51952e-16	4.13506e-16	PPIE/PPIH/DHX9/SNW1/GTF2F1/GTF2F2/HSPA8/POLR2A/POLR2B/POLR2C/POLR2D/POLR2E/POLR2F/POLR2G/POLR2H/POLR2I/POLR2J/POLR2K/POLR2L	19
GO_BP_Module_1	GO:0009108	coenzyme biosynthetic process	26/224	242/17653	6.10753e-17	8.15562e-16	6.10995e-16	POM121C/NUP50/NUPL2/NUP35/NUP205/NUP210/NUP160/NUP188/NUP62/NUP43/NUP88/NUP54/NDC1/NUP133/NUP107/RANBP2/TPR/NUP37/NUP85/NUP214/AAAS/RAE1/NUP155/NUP93/POM121/NUP153	26
GO_BP_Module_1	GO:0046782	regulation of viral transcription	16/224	64/17653	7.51176e-17	9.95588e-16	7.45865e-16	DHX9/SNW1/GTF2F1/GTF2F2/POLR2A/POLR2B/POLR2C/POLR2D/POLR2E/POLR2F/POLR2G/POLR2H/POLR2I/POLR2J/POLR2K/POLR2L	16
GO_BP_Module_1	GO:0034504	protein localization to nucleus	26/224	250/17653	1.36478e-16	1.79545e-15	1.3451e-15	POM121C/NUTF2/IPO8/NUP50/NUP35/NUP188/NUP62/NXT1/HNRNPU/KPNB1/KPNA2/NUP88/NUP54/PLRG1/RBM22/NUP133/NUP107/RANBP2/TPR/NUP85/NUP214/RAE1/NUP155/NUP93/POM121/NUP153	26
GO_BP_Module_1	GO:0000381	regulation of alternative mRNA splicing, via spliceosome	14/224	45/17653	2.19839e-16	2.87084e-15	2.15075e-15	RBM5/SF3A1/RNPS1/DDX5/RBMX/HNRNPA1/HNRNPL/HNRNPU/MAGOH/PTBP1/SRSF2/SRSF6/TRA2B/RBM8A	14
GO_BP_Module_1	GO:0009205	purine ribonucleoside triphosphate metabolic process	28/224	309/17653	3.17951e-16	4.12176e-15	3.0879e-15	POM121C/NUP50/NUPL2/NUP35/NUP205/NUP210/NUP160/NUP188/NUP62/HSPA1A/HSPA8/NUP43/NUP88/NUP54/NDC1/NUP133/NUP107/RANBP2/TPR/NUP37/NUP85/NUP214/AAAS/RAE1/NUP155/NUP93/POM121/NUP153	28
GO_BP_Module_1	GO:0006376	mRNA splice site selection	12/224	28/17653	3.29798e-16	4.24436e-15	3.17975e-15	SF3A1/SLU7/SRSF10/SF3A3/RBMX/SRSF1/SRSF5/SRSF6/SNRPC/SF1/SF3A2/SRSF9	12
GO_BP_Module_1	GO:0009199	ribonucleoside triphosphate metabolic process	28/224	315/17653	5.23021e-16	6.68262e-15	5.00642e-15	POM121C/NUP50/NUPL2/NUP35/NUP205/NUP210/NUP160/NUP188/NUP62/HSPA1A/HSPA8/NUP43/NUP88/NUP54/NDC1/NUP133/NUP107/RANBP2/TPR/NUP37/NUP85/NUP214/AAAS/RAE1/NUP155/NUP93/POM121/NUP153	28
GO_BP_Module_1	GO:0050686	negative regulation of mRNA processing	12/224	29/17653	5.56358e-16	7.05779e-15	5.28749e-15	SRSF10/RNPS1/U2AF2/RBMX/HNRNPA2B1/HNRNPK/PTBP1/SRSF4/SRSF6/SRSF7/TRA2B/SRSF9	12
GO_BP_Module_1	GO:0009144	purine nucleoside triphosphate metabolic process	28/224	316/17653	5.67636e-16	7.1498e-15	5.35642e-15	POM121C/NUP50/NUPL2/NUP35/NUP205/NUP210/NUP160/NUP188/NUP62/HSPA1A/HSPA8/NUP43/NUP88/NUP54/NDC1/NUP133/NUP107/RANBP2/TPR/NUP37/NUP85/NUP214/AAAS/RAE1/NUP155/NUP93/POM121/NUP153	28
GO_BP_Module_1	GO:0046784	viral mRNA export from host cell nucleus	8/224	8/17653	5.93228e-16	7.41953e-15	5.55849e-15	ALYREF/THOC2/DDX39B/THOC6/THOC7/THOC3/THOC5/THOC1	8
GO_BP_Module_1	GO:0006283	transcription-coupled nucleotide-excision repair	16/224	73/17653	7.33079e-16	9.10454e-15	6.82085e-15	PPIE/PRPF19/POLR2A/POLR2B/POLR2C/POLR2D/POLR2E/POLR2F/POLR2G/POLR2H/POLR2I/POLR2J/POLR2K/POLR2L/XAB2/AQR	16
GO_BP_Module_1	GO:0009167	purine ribonucleoside monophosphate metabolic process	28/224	323/17653	9.98259e-16	1.23119e-14	9.22368e-15	POM121C/NUP50/NUPL2/NUP35/NUP205/NUP210/NUP160/NUP188/NUP62/HSPA1A/HSPA8/NUP43/NUP88/NUP54/NDC1/NUP133/NUP107/RANBP2/TPR/NUP37/NUP85/NUP214/AAAS/RAE1/NUP155/NUP93/POM121/NUP153	28
GO_BP_Module_1	GO:0006402	mRNA catabolic process	29/224	351/17653	1.0555e-15	1.29281e-14	9.68531e-15	HNRNPR/RNPS1/HNRNPA0/LSM6/DDX5/DHX9/ELAVL1/CASC3/NCBP2/LSM5/LSM4/HNRNPC/HNRNPD/HNRNPU/HSPA1A/HSPA8/MAGOH/NCBP1/NPM1/YBX1/LSM7/POLR2D/POLR2G/MAGOHB/LSM2/UPF3B/NUP214/EIF4A3/RBM8A	29
GO_BP_Module_1	GO:0009126	purine nucleoside monophosphate metabolic process	28/224	324/17653	1.08082e-15	1.31475e-14	9.84968e-15	POM121C/NUP50/NUPL2/NUP35/NUP205/NUP210/NUP160/NUP188/NUP62/HSPA1A/HSPA8/NUP43/NUP88/NUP54/NDC1/NUP133/NUP107/RANBP2/TPR/NUP37/NUP85/NUP214/AAAS/RAE1/NUP155/NUP93/POM121/NUP153	28
GO_BP_Module_1	GO:0006401	RNA catabolic process	30/224	384/17653	1.48775e-15	1.79745e-14	1.3466e-14	HNRNPR/RNPS1/HNRNPA0/LSM6/DDX5/DHX9/ELAVL1/CASC3/NCBP2/LSM5/LSM4/HNRNPC/HNRNPD/HNRNPU/HSPA1A/HSPA8/MAGOH/NCBP1/NPM1/YBX1/LSM7/POLR2D/POLR2G/MAGOHB/LSM2/UPF3B/NUP214/EIF4A3/RBM8A/MTREX	30
GO_BP_Module_1	GO:0008334	histone mRNA metabolic process	11/224	24/17653	2.31838e-15	2.78205e-14	2.08423e-14	NCBP2/NCBP1/CPSF3/CPSF2/SNRPB/SNRPD3/SNRPE/SNRPF/SNRPG/SLBP/LSM10	11
GO_BP_Module_1	GO:0009161	ribonucleoside monophosphate metabolic process	28/224	336/17653	2.74288e-15	3.26937e-14	2.44931e-14	POM121C/NUP50/NUPL2/NUP35/NUP205/NUP210/NUP160/NUP188/NUP62/HSPA1A/HSPA8/NUP43/NUP88/NUP54/NDC1/NUP133/NUP107/RANBP2/TPR/NUP37/NUP85/NUP214/AAAS/RAE1/NUP155/NUP93/POM121/NUP153	28
GO_BP_Module_1	GO:0009141	nucleoside triphosphate metabolic process	28/224	337/17653	2.95891e-15	3.50335e-14	2.6246e-14	POM121C/NUP50/NUPL2/NUP35/NUP205/NUP210/NUP160/NUP188/NUP62/HSPA1A/HSPA8/NUP43/NUP88/NUP54/NDC1/NUP133/NUP107/RANBP2/TPR/NUP37/NUP85/NUP214/AAAS/RAE1/NUP155/NUP93/POM121/NUP153	28
GO_BP_Module_1	GO:0044417	translocation of molecules into host	8/224	9/17653	5.28096e-15	6.17038e-14	4.62267e-14	ALYREF/THOC2/DDX39B/THOC6/THOC7/THOC3/THOC5/THOC1	8
GO_BP_Module_1	GO:0051836	translocation of molecules into other organism involved in symbiotic interaction	8/224	9/17653	5.28096e-15	6.17038e-14	4.62267e-14	ALYREF/THOC2/DDX39B/THOC6/THOC7/THOC3/THOC5/THOC1	8
GO_BP_Module_1	GO:0009152	purine ribonucleotide biosynthetic process	26/224	291/17653	5.48695e-15	6.36916e-14	4.77159e-14	POM121C/NUP50/NUPL2/NUP35/NUP205/NUP210/NUP160/NUP188/NUP62/NUP43/NUP88/NUP54/NDC1/NUP133/NUP107/RANBP2/TPR/NUP37/NUP85/NUP214/AAAS/RAE1/NUP155/NUP93/POM121/NUP153	26
GO_BP_Module_1	GO:0016073	snRNA metabolic process	17/224	99/17653	6.85317e-15	7.90339e-14	5.92098e-14	NCBP2/GTF2F1/GTF2F2/NCBP1/SRRT/POLR2A/POLR2B/POLR2C/POLR2D/POLR2E/POLR2F/POLR2G/POLR2H/POLR2I/POLR2J/POLR2K/POLR2L	17
GO_BP_Module_1	GO:0050685	positive regulation of mRNA processing	11/224	26/17653	7.01802e-15	8.0413e-14	6.0243e-14	SF3B4/NUDT21/NCBP2/SNW1/RBMX/PRPF19/HSPA1A/HSPA8/NCBP1/TRA2B/SNRNP70	11
GO_BP_Module_1	GO:0045292	mRNA cis splicing, via spliceosome	10/224	19/17653	7.3983e-15	8.42268e-14	6.31002e-14	WBP4/NCBP2/SNRNP200/NCBP1/WBP11/RBM22/SRSF1/SNRPC/SART1/DDX23	10
GO_BP_Module_1	GO:0006164	purine nucleotide biosynthetic process	26/224	295/17653	7.61e-15	8.60851e-14	6.44924e-14	POM121C/NUP50/NUPL2/NUP35/NUP205/NUP210/NUP160/NUP188/NUP62/NUP43/NUP88/NUP54/NDC1/NUP133/NUP107/RANBP2/TPR/NUP37/NUP85/NUP214/AAAS/RAE1/NUP155/NUP93/POM121/NUP153	26
GO_BP_Module_1	GO:0072330	monocarboxylic acid biosynthetic process	26/224	296/17653	8.25164e-15	9.27527e-14	6.94875e-14	POM121C/NUP50/NUPL2/NUP35/NUP205/NUP210/NUP160/NUP188/NUP62/NUP43/NUP88/NUP54/NDC1/NUP133/NUP107/RANBP2/TPR/NUP37/NUP85/NUP214/AAAS/RAE1/NUP155/NUP93/POM121/NUP153	26
GO_BP_Module_1	GO:0009123	nucleoside monophosphate metabolic process	28/224	352/17653	8.94113e-15	9.98707e-14	7.48202e-14	POM121C/NUP50/NUPL2/NUP35/NUP205/NUP210/NUP160/NUP188/NUP62/HSPA1A/HSPA8/NUP43/NUP88/NUP54/NDC1/NUP133/NUP107/RANBP2/TPR/NUP37/NUP85/NUP214/AAAS/RAE1/NUP155/NUP93/POM121/NUP153	28
GO_BP_Module_1	GO:0051188	cofactor biosynthetic process	26/224	298/17653	9.69238e-15	1.07097e-13	8.02337e-14	POM121C/NUP50/NUPL2/NUP35/NUP205/NUP210/NUP160/NUP188/NUP62/NUP43/NUP88/NUP54/NDC1/NUP133/NUP107/RANBP2/TPR/NUP37/NUP85/NUP214/AAAS/RAE1/NUP155/NUP93/POM121/NUP153	26
GO_BP_Module_1	GO:0098781	ncRNA transcription	17/224	101/17653	9.70865e-15	1.07097e-13	8.02337e-14	NCBP2/GTF2F1/GTF2F2/NCBP1/SRRT/POLR2A/POLR2B/POLR2C/POLR2D/POLR2E/POLR2F/POLR2G/POLR2H/POLR2I/POLR2J/POLR2K/POLR2L	17
GO_BP_Module_1	GO:0009260	ribonucleotide biosynthetic process	26/224	304/17653	1.55882e-14	1.70893e-13	1.28028e-13	POM121C/NUP50/NUPL2/NUP35/NUP205/NUP210/NUP160/NUP188/NUP62/NUP43/NUP88/NUP54/NDC1/NUP133/NUP107/RANBP2/TPR/NUP37/NUP85/NUP214/AAAS/RAE1/NUP155/NUP93/POM121/NUP153	26
GO_BP_Module_1	GO:0072522	purine-containing compound biosynthetic process	26/224	307/17653	1.96864e-14	2.14497e-13	1.60695e-13	POM121C/NUP50/NUPL2/NUP35/NUP205/NUP210/NUP160/NUP188/NUP62/NUP43/NUP88/NUP54/NDC1/NUP133/NUP107/RANBP2/TPR/NUP37/NUP85/NUP214/AAAS/RAE1/NUP155/NUP93/POM121/NUP153	26
GO_BP_Module_1	GO:0046390	ribose phosphate biosynthetic process	26/224	308/17653	2.12664e-14	2.30299e-13	1.72533e-13	POM121C/NUP50/NUPL2/NUP35/NUP205/NUP210/NUP160/NUP188/NUP62/NUP43/NUP88/NUP54/NDC1/NUP133/NUP107/RANBP2/TPR/NUP37/NUP85/NUP214/AAAS/RAE1/NUP155/NUP93/POM121/NUP153	26
GO_BP_Module_1	GO:0006368	transcription elongation from RNA polymerase II promoter	17/224	108/17653	3.09315e-14	3.32935e-13	2.49425e-13	NCBP2/GTF2F1/GTF2F2/HNRNPU/NCBP1/POLR2A/POLR2B/POLR2C/POLR2D/POLR2E/POLR2F/POLR2G/POLR2H/POLR2I/POLR2J/POLR2K/POLR2L	17
GO_BP_Module_1	GO:0006999	nuclear pore organization	9/224	15/17653	3.40195e-14	3.59634e-13	2.69427e-13	NUP35/NUP205/NUP54/NDC1/NUP133/NUP107/TPR/NUP93/NUP153	9
GO_BP_Module_1	GO:0016973	poly(A)+ mRNA export from nucleus	9/224	15/17653	3.40195e-14	3.59634e-13	2.69427e-13	NXF1/NXF5/NXF3/THOC2/NXF2B/PABPN1/POLDIP3/NUP93/ZC3H11A	9
GO_BP_Module_1	GO:0098787	mRNA cleavage involved in mRNA processing	9/224	15/17653	3.40195e-14	3.59634e-13	2.69427e-13	CPSF4/NUDT21/CSTF2/NCBP2/CPSF1/HSPA1A/NCBP1/CPSF7/FIP1L1	9
GO_BP_Module_1	GO:1903313	positive regulation of mRNA metabolic process	14/224	65/17653	6.42598e-14	6.75298e-13	5.05913e-13	HNRNPR/SF3B4/NUDT21/NCBP2/SNW1/RBMX/PRPF19/HNRNPD/HSPA1A/HSPA8/NCBP1/POLR2G/TRA2B/SNRNP70	14
GO_BP_Module_1	GO:0006378	mRNA polyadenylation	12/224	41/17653	7.40729e-14	7.73844e-13	5.79741e-13	CPSF4/PAPOLA/CLP1/NUDT21/CSTF2/CSTF3/CPSF1/PCF11/CPSF3/CPSF2/SNRPA/FIP1L1	12
GO_BP_Module_1	GO:0043631	RNA polyadenylation	12/224	43/17653	1.40673e-13	1.46102e-12	1.09455e-12	CPSF4/PAPOLA/CLP1/NUDT21/CSTF2/CSTF3/CPSF1/PCF11/CPSF3/CPSF2/SNRPA/FIP1L1	12
GO_BP_Module_1	GO:0098789	pre-mRNA cleavage required for polyadenylation	8/224	12/17653	2.81076e-13	2.90227e-12	2.17429e-12	CPSF4/NUDT21/CSTF2/NCBP2/CPSF1/NCBP1/CPSF7/FIP1L1	8
GO_BP_Module_1	GO:0050792	regulation of viral process	20/224	196/17653	7.38098e-13	7.57724e-12	5.67664e-12	PPIE/PPIH/DDX5/DHX9/SNW1/GTF2F1/GTF2F2/HSPA8/POLR2A/POLR2B/POLR2C/POLR2D/POLR2E/POLR2F/POLR2G/POLR2H/POLR2I/POLR2J/POLR2K/POLR2L	20
GO_BP_Module_1	GO:0018205	peptidyl-lysine modification	27/224	390/17653	7.82133e-13	7.98315e-12	5.98074e-12	POM121C/NUP50/NUPL2/NUP35/SNW1/NUP205/NUP210/NUP160/NUP188/NUP62/NUP43/NUP88/NUP54/NDC1/NUP133/NUP107/RANBP2/TPR/NUP37/NUP85/NUP214/AAAS/RAE1/NUP155/NUP93/POM121/NUP153	27
GO_BP_Module_1	GO:0043902	positive regulation of multi-organism process	19/224	175/17653	9.26723e-13	9.40491e-12	7.04588e-12	PPIE/PPIH/DHX9/SNW1/GTF2F1/GTF2F2/HSPA8/POLR2A/POLR2B/POLR2C/POLR2D/POLR2E/POLR2F/POLR2G/POLR2H/POLR2I/POLR2J/POLR2K/POLR2L	19
GO_BP_Module_1	GO:0006289	nucleotide-excision repair	16/224	115/17653	1.30293e-12	1.31477e-11	9.84987e-12	PPIE/PRPF19/POLR2A/POLR2B/POLR2C/POLR2D/POLR2E/POLR2F/POLR2G/POLR2H/POLR2I/POLR2J/POLR2K/POLR2L/XAB2/AQR	16
GO_BP_Module_1	GO:0009165	nucleotide biosynthetic process	26/224	369/17653	1.43334e-12	1.4382e-11	1.07746e-11	POM121C/NUP50/NUPL2/NUP35/NUP205/NUP210/NUP160/NUP188/NUP62/NUP43/NUP88/NUP54/NDC1/NUP133/NUP107/RANBP2/TPR/NUP37/NUP85/NUP214/AAAS/RAE1/NUP155/NUP93/POM121/NUP153	26
GO_BP_Module_1	GO:1901293	nucleoside phosphate biosynthetic process	26/224	373/17653	1.83339e-12	1.82927e-11	1.37044e-11	POM121C/NUP50/NUPL2/NUP35/NUP205/NUP210/NUP160/NUP188/NUP62/NUP43/NUP88/NUP54/NDC1/NUP133/NUP107/RANBP2/TPR/NUP37/NUP85/NUP214/AAAS/RAE1/NUP155/NUP93/POM121/NUP153	26
GO_BP_Module_1	GO:0006732	coenzyme metabolic process	26/224	380/17653	2.79899e-12	2.7771e-11	2.08052e-11	POM121C/NUP50/NUPL2/NUP35/NUP205/NUP210/NUP160/NUP188/NUP62/NUP43/NUP88/NUP54/NDC1/NUP133/NUP107/RANBP2/TPR/NUP37/NUP85/NUP214/AAAS/RAE1/NUP155/NUP93/POM121/NUP153	26
GO_BP_Module_1	GO:0010256	endomembrane system organization	27/224	427/17653	6.52811e-12	6.44107e-11	4.82546e-11	POM121C/NUTF2/NUP50/NUPL2/NUP35/NUP205/NUP210/NUP160/NUP188/NUP62/NUP43/NUP88/NUP54/NDC1/NUP133/NUP107/RANBP2/TPR/NUP37/NUP85/NUP214/AAAS/RAE1/NUP155/NUP93/POM121/NUP153	27
GO_BP_Module_1	GO:0043903	regulation of symbiosis, encompassing mutualism through parasitism	20/224	222/17653	7.53263e-12	7.39113e-11	5.53722e-11	PPIE/PPIH/DDX5/DHX9/SNW1/GTF2F1/GTF2F2/HSPA8/POLR2A/POLR2B/POLR2C/POLR2D/POLR2E/POLR2F/POLR2G/POLR2H/POLR2I/POLR2J/POLR2K/POLR2L	20
GO_BP_Module_1	GO:0048026	positive regulation of mRNA splicing, via spliceosome	8/224	17/17653	1.30695e-11	1.27535e-10	9.55454e-11	SF3B4/SNW1/RBMX/PRPF19/HSPA8/NCBP1/TRA2B/SNRNP70	8
GO_BP_Module_1	GO:0046394	carboxylic acid biosynthetic process	26/224	419/17653	2.50915e-11	2.43511e-10	1.82431e-10	POM121C/NUP50/NUPL2/NUP35/NUP205/NUP210/NUP160/NUP188/NUP62/NUP43/NUP88/NUP54/NDC1/NUP133/NUP107/RANBP2/TPR/NUP37/NUP85/NUP214/AAAS/RAE1/NUP155/NUP93/POM121/NUP153	26
GO_BP_Module_1	GO:0016053	organic acid biosynthetic process	26/224	420/17653	2.64537e-11	2.55336e-10	1.9129e-10	POM121C/NUP50/NUPL2/NUP35/NUP205/NUP210/NUP160/NUP188/NUP62/NUP43/NUP88/NUP54/NDC1/NUP133/NUP107/RANBP2/TPR/NUP37/NUP85/NUP214/AAAS/RAE1/NUP155/NUP93/POM121/NUP153	26
GO_BP_Module_1	GO:0000244	spliceosomal tri-snRNP complex assembly	7/224	12/17653	3.61949e-11	3.47471e-10	2.60315e-10	CD2BP2/PRPF8/SRSF10/PRPF6/PRPF31/PRPF19/PRPF3	7
GO_BP_Module_1	GO:0062012	regulation of small molecule metabolic process	27/224	485/17653	1.18908e-10	1.13538e-09	8.50595e-10	POM121C/NUP50/NUPL2/NUP35/NUP205/NUP210/NUP160/NUP188/NUP62/NUP43/KPNB1/NUP88/NUP54/NDC1/NUP133/NUP107/RANBP2/TPR/NUP37/NUP85/NUP214/AAAS/RAE1/NUP155/NUP93/POM121/NUP153	27
GO_BP_Module_1	GO:0035019	somatic stem cell population maintenance	12/224	73/17653	1.2069e-10	1.14624e-09	8.58726e-10	POLR2A/POLR2B/POLR2C/POLR2D/POLR2E/POLR2F/POLR2G/POLR2H/POLR2I/POLR2J/POLR2K/POLR2L	12
GO_BP_Module_1	GO:0090501	RNA phosphodiester bond hydrolysis	15/224	142/17653	3.6701e-10	3.46707e-09	2.59743e-09	CPSF4/CLP1/NUDT21/CSTF2/CSTF3/NCBP2/CPSF1/HSPA1A/NCBP1/PCF11/CPSF3/CPSF2/POLR2I/CPSF7/FIP1L1	15
GO_BP_Module_1	GO:0000956	nuclear-transcribed mRNA catabolic process	17/224	209/17653	1.45003e-09	1.36256e-08	1.02079e-08	RNPS1/LSM6/DDX5/CASC3/NCBP2/LSM5/LSM4/MAGOH/NCBP1/LSM7/POLR2D/POLR2G/MAGOHB/LSM2/UPF3B/EIF4A3/RBM8A	17
GO_BP_Module_1	GO:0000389	mRNA 3'-splice site recognition	5/224	6/17653	1.86858e-09	1.74663e-08	1.30852e-08	SF3A1/SLU7/SF3A3/SF1/SF3A2	5
GO_BP_Module_1	GO:0043900	regulation of multi-organism process	22/224	391/17653	5.72764e-09	5.32581e-08	3.98994e-08	PQBP1/PPIE/PPIH/DDX5/DHX9/SNW1/GTF2F1/GTF2F2/HSPA8/PCBP2/POLR2A/POLR2B/POLR2C/POLR2D/POLR2E/POLR2F/POLR2G/POLR2H/POLR2I/POLR2J/POLR2K/POLR2L	22
GO_BP_Module_1	GO:0019827	stem cell population maintenance	14/224	155/17653	1.1155e-08	1.03184e-07	7.73025e-08	ELAVL1/SRRT/POLR2A/POLR2B/POLR2C/POLR2D/POLR2E/POLR2F/POLR2G/POLR2H/POLR2I/POLR2J/POLR2K/POLR2L	14
GO_BP_Module_1	GO:0098727	maintenance of cell number	14/224	157/17653	1.31574e-08	1.21075e-07	9.07058e-08	ELAVL1/SRRT/POLR2A/POLR2B/POLR2C/POLR2D/POLR2E/POLR2F/POLR2G/POLR2H/POLR2I/POLR2J/POLR2K/POLR2L	14
GO_BP_Module_1	GO:0006367	transcription initiation from RNA polymerase II promoter	15/224	187/17653	1.66632e-08	1.52545e-07	1.14282e-07	SNW1/GTF2F1/GTF2F2/POLR2A/POLR2B/POLR2C/POLR2D/POLR2E/POLR2F/POLR2G/POLR2H/POLR2I/POLR2J/POLR2K/POLR2L	15
GO_BP_Module_1	GO:0051292	nuclear pore complex assembly	5/224	10/17653	7.52859e-08	6.85681e-07	5.13692e-07	NUP205/NDC1/NUP107/NUP93/NUP153	5
GO_BP_Module_1	GO:0010501	RNA secondary structure unwinding	8/224	46/17653	1.0221e-07	9.26147e-07	6.93841e-07	DDX39A/DDX42/DDX5/DHX9/DDX39B/DDX23/EIF4A3/DDX46	8
GO_BP_Module_1	GO:0048255	mRNA stabilization	7/224	38/17653	4.35614e-07	3.92716e-06	2.94211e-06	HNRNPA0/DHX9/ELAVL1/HNRNPC/HNRNPD/HNRNPU/YBX1	7
GO_BP_Module_1	GO:0051701	interaction with host	14/224	211/17653	5.27819e-07	4.73438e-06	3.54685e-06	ALYREF/CPSF4/HSPA1A/KPNB1/KPNA2/THOC2/DDX39B/THOC6/THOC7/PABPN1/THOC3/THOC5/NUP153/THOC1	14
GO_BP_Module_1	GO:0061013	regulation of mRNA catabolic process	13/224	181/17653	5.52155e-07	4.92778e-06	3.69175e-06	HNRNPR/HNRNPA0/DHX9/ELAVL1/HNRNPC/HNRNPD/HNRNPU/HSPA1A/HSPA8/NPM1/YBX1/POLR2G/NUP214	13
GO_BP_Module_1	GO:0032786	positive regulation of DNA-templated transcription, elongation	6/224	25/17653	5.65123e-07	5.01829e-06	3.75955e-06	ALYREF/GTF2F1/GTF2F2/DDX39B/THOC5/THOC1	6
GO_BP_Module_1	GO:0006352	DNA-templated transcription, initiation	15/224	246/17653	6.06832e-07	5.36186e-06	4.01695e-06	SNW1/GTF2F1/GTF2F2/POLR2A/POLR2B/POLR2C/POLR2D/POLR2E/POLR2F/POLR2G/POLR2H/POLR2I/POLR2J/POLR2K/POLR2L	15
GO_BP_Module_1	GO:0046822	regulation of nucleocytoplasmic transport	10/224	101/17653	6.21137e-07	5.46109e-06	4.09128e-06	NUTF2/DHX9/NCBP2/NUP62/NUP54/RBM22/TPR/NUP214/AAAS/NUP153	10
GO_BP_Module_1	GO:0000972	transcription-dependent tethering of RNA polymerase II gene DNA at nuclear periphery	4/224	7/17653	8.57406e-07	7.50125e-06	5.61971e-06	NUP133/NUP107/RAE1/NUP155	4
GO_BP_Module_1	GO:0043489	RNA stabilization	7/224	42/17653	8.91936e-07	7.76509e-06	5.81737e-06	HNRNPA0/DHX9/ELAVL1/HNRNPC/HNRNPD/HNRNPU/YBX1	7
GO_BP_Module_1	GO:0090305	nucleic acid phosphodiester bond hydrolysis	16/224	289/17653	9.21799e-07	7.97246e-06	5.97273e-06	CPSF4/CLP1/NUDT21/CSTF2/CSTF3/NCBP2/CPSF1/HSPA1A/KPNB1/NCBP1/PCF11/CPSF3/CPSF2/POLR2I/CPSF7/FIP1L1	16
GO_BP_Module_1	GO:0042026	protein refolding	6/224	27/17653	9.24734e-07	7.97246e-06	5.97273e-06	HSPA1A/HSPA4/HSPA5/HSPA8/HSPA9/SNRNP70	6
GO_BP_Module_1	GO:0043488	regulation of mRNA stability	12/224	160/17653	9.59669e-07	8.23368e-06	6.16843e-06	HNRNPR/HNRNPA0/DHX9/ELAVL1/HNRNPC/HNRNPD/HNRNPU/HSPA1A/HSPA8/NPM1/YBX1/NUP214	12
GO_BP_Module_1	GO:0046931	pore complex assembly	5/224	16/17653	1.2262e-06	1.04698e-05	7.8437e-06	NUP205/NDC1/NUP107/NUP93/NUP153	5
GO_BP_Module_1	GO:0032784	regulation of DNA-templated transcription, elongation	7/224	44/17653	1.23993e-06	1.05364e-05	7.89358e-06	ALYREF/GTF2F1/GTF2F2/HNRNPU/DDX39B/THOC5/THOC1	7
GO_BP_Module_1	GO:1902373	negative regulation of mRNA catabolic process	7/224	45/17653	1.45261e-06	1.2285e-05	9.20352e-06	HNRNPA0/DHX9/ELAVL1/HNRNPC/HNRNPD/HNRNPU/YBX1	7
GO_BP_Module_1	GO:0043487	regulation of RNA stability	12/224	168/17653	1.60962e-06	1.35483e-05	1.015e-05	HNRNPR/HNRNPA0/DHX9/ELAVL1/HNRNPC/HNRNPD/HNRNPU/HSPA1A/HSPA8/NPM1/YBX1/NUP214	12
GO_BP_Module_1	GO:0000394	RNA splicing, via endonucleolytic cleavage and ligation	5/224	18/17653	2.35589e-06	1.97361e-05	1.47857e-05	CPSF4/CLP1/CSTF2/CPSF1/HSPA1A	5
GO_BP_Module_1	GO:0045727	positive regulation of translation	10/224	120/17653	3.04285e-06	2.53713e-05	1.90075e-05	DHX9/ELAVL1/HNRNPD/NPM1/POLR2D/POLR2G/UPF3B/DDX39B/POLDIP3/EIF4A3	10
GO_BP_Module_1	GO:1902369	negative regulation of RNA catabolic process	7/224	51/17653	3.47426e-06	2.88331e-05	2.16009e-05	HNRNPA0/DHX9/ELAVL1/HNRNPC/HNRNPD/HNRNPU/YBX1	7
GO_BP_Module_1	GO:0000291	nuclear-transcribed mRNA catabolic process, exonucleolytic	6/224	35/17653	4.65855e-06	3.84818e-05	2.88294e-05	LSM6/LSM5/LSM4/LSM7/POLR2G/LSM2	6
GO_BP_Module_1	GO:0006607	NLS-bearing protein import into nucleus	5/224	22/17653	6.94707e-06	5.68571e-05	4.25957e-05	NUP35/KPNB1/KPNA2/NUP54/RANBP2	5
GO_BP_Module_1	GO:0031440	regulation of mRNA 3'-end processing	5/224	22/17653	6.94707e-06	5.68571e-05	4.25957e-05	PAPOLA/NUDT21/NCBP2/NCBP1/SNRPA	5
GO_BP_Module_1	GO:0000288	nuclear-transcribed mRNA catabolic process, deadenylation-dependent decay	8/224	80/17653	7.84256e-06	6.38917e-05	4.78658e-05	LSM6/LSM5/LSM4/LSM7/POLR2D/POLR2G/LSM2/EIF4A3	8
GO_BP_Module_1	GO:0034250	positive regulation of cellular amide metabolic process	10/224	140/17653	1.20645e-05	9.78381e-05	7.32974e-05	DHX9/ELAVL1/HNRNPD/NPM1/POLR2D/POLR2G/UPF3B/DDX39B/POLDIP3/EIF4A3	10
GO_BP_Module_1	GO:0000393	spliceosomal conformational changes to generate catalytic conformation	3/224	5/17653	1.97848e-05	0.000157568	0.000118046	SNW1/PRPF19/XAB2	3
GO_BP_Module_1	GO:0006398	mRNA 3'-end processing by stem-loop binding and cleavage	3/224	5/17653	1.97848e-05	0.000157568	0.000118046	CPSF3/CPSF2/SLBP	3
GO_BP_Module_1	GO:0070934	CRD-mediated mRNA stabilization	3/224	5/17653	1.97848e-05	0.000157568	0.000118046	DHX9/HNRNPU/YBX1	3
GO_BP_Module_1	GO:2000002	negative regulation of DNA damage checkpoint	3/224	5/17653	1.97848e-05	0.000157568	0.000118046	DDX39B/THOC5/THOC1	3
GO_BP_Module_1	GO:0071359	cellular response to dsRNA	7/224	67/17653	2.1975e-05	0.000174231	0.000130528	PQBP1/DDX5/DHX9/HNRNPA2B1/NCBP1/NPM1/SRRT	7
GO_BP_Module_1	GO:0000184	nuclear-transcribed mRNA catabolic process, nonsense-mediated decay	9/224	120/17653	2.24318e-05	0.000177062	0.000132649	RNPS1/CASC3/NCBP2/MAGOH/NCBP1/MAGOHB/UPF3B/EIF4A3/RBM8A	9
GO_BP_Module_1	GO:0051085	chaperone cofactor-dependent protein refolding	5/224	29/17653	2.91406e-05	0.000228999	0.000171559	HSPA1A/HSPA4/HSPA5/HSPA8/HSPA9	5
GO_BP_Module_1	GO:0006388	tRNA splicing, via endonucleolytic cleavage and ligation	4/224	15/17653	3.08685e-05	0.000241509	0.000180931	CPSF4/CLP1/CSTF2/CPSF1	4
GO_BP_Module_1	GO:0006362	transcription elongation from RNA polymerase I promoter	5/224	30/17653	3.46093e-05	0.000269589	0.000201968	POLR2E/POLR2F/POLR2H/POLR2K/POLR2L	5
GO_BP_Module_1	GO:0032481	positive regulation of type I interferon production	7/224	73/17653	3.86053e-05	0.000299402	0.000224303	PQBP1/DHX9/POLR2E/POLR2F/POLR2H/POLR2K/POLR2L	7
GO_BP_Module_1	GO:1901977	negative regulation of cell cycle checkpoint	3/224	6/17653	3.91984e-05	0.00030268	0.000226759	DDX39B/THOC5/THOC1	3
GO_BP_Module_1	GO:0046831	regulation of RNA export from nucleus	4/224	16/17653	4.07493e-05	0.000312645	0.000234224	DHX9/NCBP2/TPR/NUP153	4
GO_BP_Module_1	GO:0006363	termination of RNA polymerase I transcription	5/224	31/17653	4.0841e-05	0.000312645	0.000234224	POLR2E/POLR2F/POLR2H/POLR2K/POLR2L	5
GO_BP_Module_1	GO:0043928	exonucleolytic nuclear-transcribed mRNA catabolic process involved in deadenylation-dependent decay	5/224	33/17653	5.5882e-05	0.00042595	0.000319109	LSM6/LSM5/LSM4/LSM7/LSM2	5
GO_BP_Module_1	GO:1904589	regulation of protein import	6/224	54/17653	6.06375e-05	0.000460223	0.000344785	NUTF2/NUP62/HSPA8/NUP54/RBM22/TPR	6
GO_BP_Module_1	GO:0032239	regulation of nucleobase-containing compound transport	4/224	18/17653	6.71593e-05	0.000507553	0.000380244	DHX9/NCBP2/TPR/NUP153	4
GO_BP_Module_1	GO:0051084	'de novo' posttranslational protein folding	5/224	35/17653	7.48752e-05	0.000563468	0.000422133	HSPA1A/HSPA4/HSPA5/HSPA8/HSPA9	5
GO_BP_Module_1	GO:0006361	transcription initiation from RNA polymerase I promoter	5/224	36/17653	8.60597e-05	0.000642193	0.000481112	POLR2E/POLR2F/POLR2H/POLR2K/POLR2L	5
GO_BP_Module_1	GO:0060236	regulation of mitotic spindle organization	5/224	36/17653	8.60597e-05	0.000642193	0.000481112	NUP62/HNRNPU/HSPA1A/TPR/RAE1	5
GO_BP_Module_1	GO:0090435	protein localization to nuclear envelope	3/224	8/17653	0.000107708	0.000800374	0.000599616	NUTF2/NUP54/NUP155	3
GO_BP_Module_1	GO:0000413	protein peptidyl-prolyl isomerization	5/224	39/17653	0.000127432	0.000939081	0.000703532	CWC27/PPIE/PPIH/PPIL1/RANBP2	5
GO_BP_Module_1	GO:0090224	regulation of spindle organization	5/224	39/17653	0.000127432	0.000939081	0.000703532	NUP62/HNRNPU/HSPA1A/TPR/RAE1	5
GO_BP_Module_1	GO:0031442	positive regulation of mRNA 3'-end processing	3/224	9/17653	0.000160049	0.00112086	0.000839712	NUDT21/NCBP2/NCBP1	3
GO_BP_Module_1	GO:0000349	generation of catalytic spliceosome for first transesterification step	2/224	2/17653	0.000160303	0.00112086	0.000839712	PRPF19/XAB2	2
GO_BP_Module_1	GO:0000354	cis assembly of pre-catalytic spliceosome	2/224	2/17653	0.000160303	0.00112086	0.000839712	SNRNP200/DDX23	2
GO_BP_Module_1	GO:0031081	nuclear pore distribution	2/224	2/17653	0.000160303	0.00112086	0.000839712	NDC1/NUP133	2
GO_BP_Module_1	GO:0031439	positive regulation of mRNA cleavage	2/224	2/17653	0.000160303	0.00112086	0.000839712	NUDT21/HSPA1A	2
GO_BP_Module_1	GO:0031990	mRNA export from nucleus in response to heat stress	2/224	2/17653	0.000160303	0.00112086	0.000839712	POLR2D/TPR	2
GO_BP_Module_1	GO:0032240	negative regulation of nucleobase-containing compound transport	2/224	2/17653	0.000160303	0.00112086	0.000839712	TPR/NUP153	2
GO_BP_Module_1	GO:0036228	protein localization to nuclear inner membrane	2/224	2/17653	0.000160303	0.00112086	0.000839712	NUP54/NUP155	2
GO_BP_Module_1	GO:0046778	modification by virus of host mRNA processing	2/224	2/17653	0.000160303	0.00112086	0.000839712	CPSF4/PABPN1	2
GO_BP_Module_1	GO:0046832	negative regulation of RNA export from nucleus	2/224	2/17653	0.000160303	0.00112086	0.000839712	TPR/NUP153	2
GO_BP_Module_1	GO:0051664	nuclear pore localization	2/224	2/17653	0.000160303	0.00112086	0.000839712	NDC1/NUP133	2
GO_BP_Module_1	GO:1905661	regulation of telomerase RNA reverse transcriptase activity	2/224	2/17653	0.000160303	0.00112086	0.000839712	HNRNPA2B1/HNRNPD	2
GO_BP_Module_1	GO:1905663	positive regulation of telomerase RNA reverse transcriptase activity	2/224	2/17653	0.000160303	0.00112086	0.000839712	HNRNPA2B1/HNRNPD	2
GO_BP_Module_1	GO:0032479	regulation of type I interferon production	8/224	123/17653	0.000174835	0.00121768	0.000912247	PQBP1/DHX9/PCBP2/POLR2E/POLR2F/POLR2H/POLR2K/POLR2L	8
GO_BP_Module_1	GO:0032606	type I interferon production	8/224	124/17653	0.000184884	0.00128263	0.000960908	PQBP1/DHX9/PCBP2/POLR2E/POLR2F/POLR2H/POLR2K/POLR2L	8
GO_BP_Module_1	GO:0031053	primary miRNA processing	3/224	10/17653	0.000226502	0.00156524	0.00117263	HNRNPA2B1/NCBP1/SRRT	3
GO_BP_Module_1	GO:0000819	sister chromatid segregation	11/224	239/17653	0.000247287	0.00170225	0.00127528	NUP160/NUP62/HNRNPU/NUP43/KPNB1/NUP133/NUP107/RANBP2/TPR/NUP37/NUP85	11
GO_BP_Module_1	GO:0043331	response to dsRNA	7/224	99/17653	0.000267059	0.00183126	0.00137193	PQBP1/DDX5/DHX9/HNRNPA2B1/NCBP1/NPM1/SRRT	7
GO_BP_Module_1	GO:0019054	modulation by virus of host process	4/224	26/17653	0.000302997	0.0020697	0.00155056	CPSF4/KPNB1/KPNA2/PABPN1	4
GO_BP_Module_1	GO:0042306	regulation of protein import into nucleus	5/224	50/17653	0.000418768	0.00284955	0.0021348	NUTF2/NUP62/NUP54/RBM22/TPR	5
GO_BP_Module_1	GO:0006446	regulation of translational initiation	6/224	77/17653	0.000436962	0.002962	0.00221904	NCBP2/NCBP1/NPM1/POLR2D/POLR2G/TPR	6
GO_BP_Module_1	GO:0006457	protein folding	11/224	257/17653	0.000458362	0.00309525	0.00231887	CWC27/PPIE/PPIH/HSPA1A/HSPA4/HSPA5/HSPA8/HSPA9/PPIL1/RANBP2/SNRNP70	11
GO_BP_Module_1	GO:0031437	regulation of mRNA cleavage	2/224	3/17653	0.000476875	0.00319596	0.00239432	NUDT21/HSPA1A	2
GO_BP_Module_1	GO:0039656	modulation by virus of host gene expression	2/224	3/17653	0.000476875	0.00319596	0.00239432	CPSF4/PABPN1	2
GO_BP_Module_1	GO:0045815	positive regulation of gene expression, epigenetic	6/224	79/17653	0.000501638	0.00334929	0.00250918	SF3B1/POLR2E/POLR2F/POLR2H/POLR2K/POLR2L	6
GO_BP_Module_1	GO:0044068	modulation by symbiont of host cellular process	4/224	30/17653	0.000533795	0.00355064	0.00266003	CPSF4/KPNB1/KPNA2/PABPN1	4
GO_BP_Module_1	GO:0006383	transcription by RNA polymerase III	5/224	53/17653	0.000549983	0.00363112	0.00272032	POLR2E/POLR2F/POLR2H/POLR2K/POLR2L	5
GO_BP_Module_1	GO:0006458	'de novo' protein folding	5/224	53/17653	0.000549983	0.00363112	0.00272032	HSPA1A/HSPA4/HSPA5/HSPA8/HSPA9	5
GO_BP_Module_1	GO:0098813	nuclear chromosome segregation	12/224	307/17653	0.000575082	0.00378276	0.00283393	NUP160/NUP62/HNRNPU/NUP43/KPNB1/NDC1/NUP133/NUP107/RANBP2/TPR/NUP37/NUP85	12
GO_BP_Module_1	GO:0018208	peptidyl-proline modification	5/224	54/17653	0.000599917	0.00393156	0.00294541	CWC27/PPIE/PPIH/PPIL1/RANBP2	5
GO_BP_Module_1	GO:0019081	viral translation	3/224	14/17653	0.000661736	0.00432075	0.00323697	DHX9/PCBP2/PTBP1	3
GO_BP_Module_1	GO:0046824	positive regulation of nucleocytoplasmic transport	5/224	56/17653	0.000709893	0.0046182	0.00345982	NUTF2/DHX9/NCBP2/RBM22/TPR	5
GO_BP_Module_1	GO:1901976	regulation of cell cycle checkpoint	4/224	33/17653	0.000773676	0.00501477	0.00375692	TPR/DDX39B/THOC5/THOC1	4
GO_BP_Module_1	GO:0030423	targeting of mRNA for destruction involved in RNA interference	2/224	4/17653	0.000945762	0.0060638	0.00454282	CLP1/DHX9	2
GO_BP_Module_1	GO:0060699	regulation of endoribonuclease activity	2/224	4/17653	0.000945762	0.0060638	0.00454282	HSPA1A/NPM1	2
GO_BP_Module_1	GO:0090521	glomerular visceral epithelial cell migration	2/224	4/17653	0.000945762	0.0060638	0.00454282	NUP188/NUP93	2
GO_BP_Module_1	GO:0006360	transcription by RNA polymerase I	5/224	62/17653	0.00113091	0.00722478	0.00541259	POLR2E/POLR2F/POLR2H/POLR2K/POLR2L	5
GO_BP_Module_1	GO:0070935	3'-UTR-mediated mRNA stabilization	3/224	17/17653	0.00120195	0.00762381	0.00571153	HNRNPA0/ELAVL1/HNRNPC	3
GO_BP_Module_1	GO:2000001	regulation of DNA damage checkpoint	3/224	17/17653	0.00120195	0.00762381	0.00571153	DDX39B/THOC5/THOC1	3
GO_BP_Module_1	GO:0019048	modulation by virus of host morphology or physiology	4/224	38/17653	0.00132821	0.00839469	0.00628905	CPSF4/KPNB1/KPNA2/PABPN1	4
GO_BP_Module_1	GO:0007062	sister chromatid cohesion	7/224	134/17653	0.00162203	0.0102153	0.00765303	NUP160/NUP43/NUP133/NUP107/RANBP2/NUP37/NUP85	7
GO_BP_Module_1	GO:1901673	regulation of mitotic spindle assembly	3/224	19/17653	0.00168104	0.0105124	0.00787559	HNRNPU/HSPA1A/TPR	3
GO_BP_Module_1	GO:1902074	response to salt	3/224	19/17653	0.00168104	0.0105124	0.00787559	HNRNPA1/HNRNPD/HSPA5	3
GO_BP_Module_1	GO:2000278	regulation of DNA biosynthetic process	6/224	101/17653	0.00181659	0.0113202	0.00848076	HNRNPA1/HNRNPA2B1/HNRNPC/HNRNPD/HNRNPU/DDX39B	6
GO_BP_Module_1	GO:0035196	production of miRNAs involved in gene silencing by miRNA	4/224	42/17653	0.00193598	0.012022	0.00900656	DDX5/HNRNPA2B1/NCBP1/SRRT	4
GO_BP_Module_1	GO:0032211	negative regulation of telomere maintenance via telomerase	3/224	20/17653	0.0019593	0.0121244	0.00908327	HNRNPA1/HNRNPC/HNRNPU	3
GO_BP_Module_1	GO:0007059	chromosome segregation	12/224	358/17653	0.00213807	0.0131847	0.00987762	NUP160/NUP62/HNRNPU/NUP43/KPNB1/NDC1/NUP133/NUP107/RANBP2/TPR/NUP37/NUP85	12
GO_BP_Module_1	GO:0000395	mRNA 5'-splice site recognition	2/224	6/17653	0.00232502	0.0141898	0.0106306	SRSF1/SNRPC	2
GO_BP_Module_1	GO:2000371	regulation of DNA topoisomerase (ATP-hydrolyzing) activity	2/224	6/17653	0.00232502	0.0141898	0.0106306	DHX9/HNRNPU	2
GO_BP_Module_1	GO:2000373	positive regulation of DNA topoisomerase (ATP-hydrolyzing) activity	2/224	6/17653	0.00232502	0.0141898	0.0106306	DHX9/HNRNPU	2
GO_BP_Module_1	GO:0051817	modification of morphology or physiology of other organism involved in symbiotic interaction	6/224	107/17653	0.00243323	0.0147994	0.0110872	CPSF4/SNW1/HSPA8/KPNB1/KPNA2/PABPN1	6
GO_BP_Module_1	GO:0031050	dsRNA fragmentation	4/224	46/17653	0.00271329	0.0163349	0.0122376	DDX5/HNRNPA2B1/NCBP1/SRRT	4
GO_BP_Module_1	GO:0044003	modification by symbiont of host morphology or physiology	4/224	46/17653	0.00271329	0.0163349	0.0122376	CPSF4/KPNB1/KPNA2/PABPN1	4
GO_BP_Module_1	GO:0070918	production of small RNA involved in gene silencing by RNA	4/224	46/17653	0.00271329	0.0163349	0.0122376	DDX5/HNRNPA2B1/NCBP1/SRRT	4
GO_BP_Module_1	GO:0035722	interleukin-12-mediated signaling pathway	4/224	47/17653	0.0029366	0.0175603	0.0131556	HNRNPA2B1/HNRNPF/HSPA9/SNRPA1	4
GO_BP_Module_1	GO:0071349	cellular response to interleukin-12	4/224	47/17653	0.0029366	0.0175603	0.0131556	HNRNPA2B1/HNRNPF/HSPA9/SNRPA1	4
GO_BP_Module_1	GO:0034470	ncRNA processing	13/224	425/17653	0.0031343	0.0186796	0.0139942	CPSF4/CLP1/LSM6/CSTF2/CPSF1/HNRNPA2B1/NCBP1/SRRT/WBP11/SART1/EIF4A3/SNU13/MTREX	13
GO_BP_Module_1	GO:0007052	mitotic spindle organization	6/224	113/17653	0.00319548	0.0188574	0.0141274	NUP62/HNRNPU/HSPA1A/KPNB1/TPR/RAE1	6
GO_BP_Module_1	GO:0000056	ribosomal small subunit export from nucleus	2/224	7/17653	0.00322785	0.0188574	0.0141274	NPM1/NUP88	2
GO_BP_Module_1	GO:0044806	G-quadruplex DNA unwinding	2/224	7/17653	0.00322785	0.0188574	0.0141274	DHX9/HNRNPA2B1	2
GO_BP_Module_1	GO:0046833	positive regulation of RNA export from nucleus	2/224	7/17653	0.00322785	0.0188574	0.0141274	DHX9/NCBP2	2
GO_BP_Module_1	GO:1903332	regulation of protein folding	2/224	7/17653	0.00322785	0.0188574	0.0141274	HSPA5/SNRNP70	2
GO_BP_Module_1	GO:1903608	protein localization to cytoplasmic stress granule	2/224	7/17653	0.00322785	0.0188574	0.0141274	DHX9/YBX1	2
GO_BP_Module_1	GO:0032204	regulation of telomere maintenance	5/224	79/17653	0.0033112	0.019281	0.0144447	HNRNPA1/HNRNPA2B1/HNRNPC/HNRNPD/HNRNPU	5
GO_BP_Module_1	GO:0070671	response to interleukin-12	4/224	49/17653	0.00342028	0.019851	0.0148718	HNRNPA2B1/HNRNPF/HSPA9/SNRPA1	4
GO_BP_Module_1	GO:0019079	viral genome replication	6/224	115/17653	0.00348533	0.0201597	0.0151031	PPIE/PPIH/DDX5/HSPA8/PCBP1/PCBP2	6
GO_BP_Module_1	GO:0061077	chaperone-mediated protein folding	5/224	80/17653	0.00349617	0.0201597	0.0151031	HSPA1A/HSPA4/HSPA5/HSPA8/HSPA9	5
GO_BP_Module_1	GO:0090169	regulation of spindle assembly	3/224	25/17653	0.00377285	0.0216847	0.0162456	HNRNPU/HSPA1A/TPR	3
GO_BP_Module_1	GO:0000723	telomere maintenance	7/224	159/17653	0.00422806	0.0241394	0.0180845	TFIP11/HNRNPA1/HNRNPA2B1/HNRNPC/HNRNPD/HNRNPU/SNRNP40	7
GO_BP_Module_1	GO:2001252	positive regulation of chromosome organization	7/224	159/17653	0.00422806	0.0241394	0.0180845	SNW1/CHTOP/HNRNPA1/HNRNPA2B1/HNRNPD/HNRNPU/TPR	7
GO_BP_Module_1	GO:0010911	regulation of isomerase activity	2/224	8/17653	0.00426789	0.0241394	0.0180845	DHX9/HNRNPU	2
GO_BP_Module_1	GO:0010912	positive regulation of isomerase activity	2/224	8/17653	0.00426789	0.0241394	0.0180845	DHX9/HNRNPU	2
GO_BP_Module_1	GO:0032241	positive regulation of nucleobase-containing compound transport	2/224	8/17653	0.00426789	0.0241394	0.0180845	DHX9/NCBP2	2
GO_BP_Module_1	GO:0034243	regulation of transcription elongation from RNA polymerase II promoter	3/224	27/17653	0.0047096	0.0264692	0.0198299	GTF2F1/GTF2F2/HNRNPU	3
GO_BP_Module_1	GO:1904357	negative regulation of telomere maintenance via telomere lengthening	3/224	27/17653	0.0047096	0.0264692	0.0198299	HNRNPA1/HNRNPC/HNRNPU	3
GO_BP_Module_1	GO:0051052	regulation of DNA metabolic process	12/224	399/17653	0.00510197	0.0285839	0.0214142	ALYREF/DHX9/TFIP11/HNRNPA1/HNRNPA2B1/HNRNPC/HNRNPD/HNRNPU/KPNA2/NPM1/DDX39B/THOC1	12
GO_BP_Module_1	GO:0000055	ribosomal large subunit export from nucleus	2/224	9/17653	0.00544156	0.0302007	0.0226254	NPM1/NUP88	2
GO_BP_Module_1	GO:0060700	regulation of ribonuclease activity	2/224	9/17653	0.00544156	0.0302007	0.0226254	HSPA1A/NPM1	2
GO_BP_Module_1	GO:0070922	small RNA loading onto RISC	2/224	9/17653	0.00544156	0.0302007	0.0226254	CLP1/DHX9	2
GO_BP_Module_1	GO:0070507	regulation of microtubule cytoskeleton organization	7/224	169/17653	0.00587772	0.0325197	0.0243628	NUP62/HNRNPU/HSPA1A/NPM1/RANBP2/TPR/RAE1	7
GO_BP_Module_1	GO:0032069	regulation of nuclease activity	3/224	30/17653	0.00635737	0.0350643	0.0262691	HSPA1A/HSPA5/NPM1	3
GO_BP_Module_1	GO:0032200	telomere organization	7/224	172/17653	0.00645552	0.0354953	0.0265921	TFIP11/HNRNPA1/HNRNPA2B1/HNRNPC/HNRNPD/HNRNPU/SNRNP40	7
GO_BP_Module_1	GO:0075522	IRES-dependent viral translational initiation	2/224	10/17653	0.00674533	0.0369744	0.0277001	PCBP2/PTBP1	2
GO_BP_Module_1	GO:1902850	microtubule cytoskeleton organization involved in mitosis	6/224	132/17653	0.00679706	0.0371433	0.0278266	NUP62/HNRNPU/HSPA1A/KPNB1/TPR/RAE1	6
GO_BP_Module_1	GO:0042307	positive regulation of protein import into nucleus	3/224	31/17653	0.00697351	0.0379906	0.0284614	NUTF2/RBM22/TPR	3
GO_BP_Module_1	GO:1904356	regulation of telomere maintenance via telomere lengthening	4/224	60/17653	0.00706567	0.038375	0.0287494	HNRNPA1/HNRNPA2B1/HNRNPC/HNRNPU	4
GO_BP_Module_1	GO:0009895	negative regulation of catabolic process	9/224	270/17653	0.00773363	0.0418748	0.0313714	HNRNPA0/DHX9/ELAVL1/SF3B3/HNRNPC/HNRNPD/HNRNPU/YBX1/SNRNP70	9
GO_BP_Module_1	GO:0000075	cell cycle checkpoint	8/224	225/17653	0.00815793	0.0438674	0.0328641	PRPF19/NPM1/PRCC/TPR/DDX39B/THOC5/CDC5L/THOC1	8
GO_BP_Module_1	GO:0046607	positive regulation of centrosome cycle	2/224	11/17653	0.00817573	0.0438674	0.0328641	NUP62/RANBP2	2
GO_BP_Module_1	GO:1905214	regulation of RNA binding	2/224	11/17653	0.00817573	0.0438674	0.0328641	NCBP1/EIF4A3	2
GO_BP_Module_1	GO:2000573	positive regulation of DNA biosynthetic process	4/224	64/17653	0.00885284	0.0473574	0.0354787	HNRNPA1/HNRNPA2B1/HNRNPD/DDX39B	4
GO_BP_Module_1	GO:0007051	spindle organization	7/224	183/17653	0.0089405	0.0476827	0.0357224	NUP62/HNRNPU/HSPA1A/KPNB1/RANBP2/TPR/RAE1	7
GO_BP_Module_1	GO:0045070	positive regulation of viral genome replication	3/224	34/17653	0.00902895	0.0478669	0.0358605	PPIE/PPIH/HSPA8	3
GO_BP_Module_1	GO:1904591	positive regulation of protein import	3/224	34/17653	0.00902895	0.0478669	0.0358605	NUTF2/RBM22/TPR	3
GO_BP_Module_1	GO:0031330	negative regulation of cellular catabolic process	8/224	230/17653	0.00924745	0.0488794	0.036619	HNRNPA0/DHX9/ELAVL1/HNRNPC/HNRNPD/HNRNPU/YBX1/SNRNP70	8
GO_BP_Module_1	GO:1900180	regulation of protein localization to nucleus	5/224	102/17653	0.00969039	0.0508216	0.0380741	NUTF2/NUP62/NUP54/RBM22/TPR	5
GO_BP_Module_1	GO:2001020	regulation of response to DNA damage stimulus	7/224	186/17653	0.0097257	0.0508216	0.0380741	DDX5/DHX9/TFIP11/HNRNPK/DDX39B/THOC5/THOC1	7
GO_BP_Module_1	GO:0061684	chaperone-mediated autophagy	2/224	12/17653	0.00972937	0.0508216	0.0380741	HSPA8/SNRNP70	2
GO_BP_Module_1	GO:1900363	regulation of mRNA polyadenylation	2/224	12/17653	0.00972937	0.0508216	0.0380741	NUDT21/SNRPA	2
GO_BP_Module_1	GO:0090307	mitotic spindle assembly	4/224	67/17653	0.0103709	0.054014	0.0404657	HNRNPU/HSPA1A/KPNB1/TPR	4
GO_BP_Module_1	GO:0032205	negative regulation of telomere maintenance	3/224	36/17653	0.0105756	0.054759	0.0410238	HNRNPA1/HNRNPC/HNRNPU	3
GO_BP_Module_1	GO:2000279	negative regulation of DNA biosynthetic process	3/224	36/17653	0.0105756	0.054759	0.0410238	HNRNPA1/HNRNPC/HNRNPU	3
GO_BP_Module_1	GO:0070208	protein heterotrimerization	2/224	13/17653	0.0114029	0.0580819	0.0435132	NUP62/NUP54	2
GO_BP_Module_1	GO:2001021	negative regulation of response to DNA damage stimulus	4/224	69/17653	0.011471	0.0580819	0.0435132	TFIP11/DDX39B/THOC5/THOC1	4
GO_BP_Module_1	GO:0045931	positive regulation of mitotic cell cycle	6/224	148/17653	0.0115888	0.0580819	0.0435132	NUP62/HNRNPU/PLRG1/RANBP2/TPR/LSM10	6
GO_BP_Module_1	GO:0032386	regulation of intracellular transport	11/224	395/17653	0.0123533	0.0580819	0.0435132	NUTF2/DHX9/NCBP2/NUP62/WBP11/NUP54/RBM22/TPR/NUP214/AAAS/NUP153	11
GO_BP_Module_1	GO:0000481	maturation of 5S rRNA	1/224	1/17653	0.0126891	0.0580819	0.0435132	SART1	1
GO_BP_Module_1	GO:0001192	maintenance of transcriptional fidelity during DNA-templated transcription elongation	1/224	1/17653	0.0126891	0.0580819	0.0435132	POLR2I	1
GO_BP_Module_1	GO:0001193	maintenance of transcriptional fidelity during DNA-templated transcription elongation from RNA polymerase II promoter	1/224	1/17653	0.0126891	0.0580819	0.0435132	POLR2I	1
GO_BP_Module_1	GO:0030474	spindle pole body duplication	1/224	1/17653	0.0126891	0.0580819	0.0435132	NDC1	1
GO_BP_Module_1	GO:0039695	DNA-templated viral transcription	1/224	1/17653	0.0126891	0.0580819	0.0435132	DHX9	1
GO_BP_Module_1	GO:0048297	negative regulation of isotype switching to IgA isotypes	1/224	1/17653	0.0126891	0.0580819	0.0435132	THOC1	1
GO_BP_Module_1	GO:0051107	negative regulation of DNA ligation	1/224	1/17653	0.0126891	0.0580819	0.0435132	TFIP11	1
GO_BP_Module_1	GO:0051300	spindle pole body organization	1/224	1/17653	0.0126891	0.0580819	0.0435132	NDC1	1
GO_BP_Module_1	GO:0060735	regulation of eIF2 alpha phosphorylation by dsRNA	1/224	1/17653	0.0126891	0.0580819	0.0435132	NPM1	1
GO_BP_Module_1	GO:0060904	regulation of protein folding in endoplasmic reticulum	1/224	1/17653	0.0126891	0.0580819	0.0435132	HSPA5	1
GO_BP_Module_1	GO:0070631	spindle pole body localization	1/224	1/17653	0.0126891	0.0580819	0.0435132	NDC1	1
GO_BP_Module_1	GO:0070632	establishment of spindle pole body localization	1/224	1/17653	0.0126891	0.0580819	0.0435132	NDC1	1
GO_BP_Module_1	GO:0071528	tRNA re-export from nucleus	1/224	1/17653	0.0126891	0.0580819	0.0435132	XPOT	1
GO_BP_Module_1	GO:0071789	spindle pole body localization to nuclear envelope	1/224	1/17653	0.0126891	0.0580819	0.0435132	NDC1	1
GO_BP_Module_1	GO:0071790	establishment of spindle pole body localization to nuclear envelope	1/224	1/17653	0.0126891	0.0580819	0.0435132	NDC1	1
GO_BP_Module_1	GO:0072714	response to selenite ion	1/224	1/17653	0.0126891	0.0580819	0.0435132	EIF4A3	1
GO_BP_Module_1	GO:0072715	cellular response to selenite ion	1/224	1/17653	0.0126891	0.0580819	0.0435132	EIF4A3	1
GO_BP_Module_1	GO:1902380	positive regulation of endoribonuclease activity	1/224	1/17653	0.0126891	0.0580819	0.0435132	HSPA1A	1
GO_BP_Module_1	GO:1902629	regulation of mRNA stability involved in cellular response to UV	1/224	1/17653	0.0126891	0.0580819	0.0435132	NPM1	1
GO_BP_Module_1	GO:1902889	protein localization to spindle microtubule	1/224	1/17653	0.0126891	0.0580819	0.0435132	HNRNPU	1
GO_BP_Module_1	GO:1904247	positive regulation of polynucleotide adenylyltransferase activity	1/224	1/17653	0.0126891	0.0580819	0.0435132	PABPN1	1
GO_BP_Module_1	GO:1904567	response to wortmannin	1/224	1/17653	0.0126891	0.0580819	0.0435132	CDC5L	1
GO_BP_Module_1	GO:1904568	cellular response to wortmannin	1/224	1/17653	0.0126891	0.0580819	0.0435132	CDC5L	1
GO_BP_Module_1	GO:1904569	regulation of selenocysteine incorporation	1/224	1/17653	0.0126891	0.0580819	0.0435132	EIF4A3	1
GO_BP_Module_1	GO:1904570	negative regulation of selenocysteine incorporation	1/224	1/17653	0.0126891	0.0580819	0.0435132	EIF4A3	1
GO_BP_Module_1	GO:1904572	negative regulation of mRNA binding	1/224	1/17653	0.0126891	0.0580819	0.0435132	EIF4A3	1
GO_BP_Module_1	GO:1904573	regulation of selenocysteine insertion sequence binding	1/224	1/17653	0.0126891	0.0580819	0.0435132	EIF4A3	1
GO_BP_Module_1	GO:1904574	negative regulation of selenocysteine insertion sequence binding	1/224	1/17653	0.0126891	0.0580819	0.0435132	EIF4A3	1
GO_BP_Module_1	GO:1904585	response to putrescine	1/224	1/17653	0.0126891	0.0580819	0.0435132	HNRNPD	1
GO_BP_Module_1	GO:1904586	cellular response to putrescine	1/224	1/17653	0.0126891	0.0580819	0.0435132	HNRNPD	1
GO_BP_Module_1	GO:1904722	positive regulation of mRNA endonucleolytic cleavage involved in unfolded protein response	1/224	1/17653	0.0126891	0.0580819	0.0435132	HSPA1A	1
GO_BP_Module_1	GO:1904764	chaperone-mediated autophagy translocation complex disassembly	1/224	1/17653	0.0126891	0.0580819	0.0435132	HSPA8	1
GO_BP_Module_1	GO:1904876	negative regulation of DNA ligase activity	1/224	1/17653	0.0126891	0.0580819	0.0435132	TFIP11	1
GO_BP_Module_1	GO:1904971	regulation of viral translation	1/224	1/17653	0.0126891	0.0580819	0.0435132	DHX9	1
GO_BP_Module_1	GO:1904973	positive regulation of viral translation	1/224	1/17653	0.0126891	0.0580819	0.0435132	DHX9	1
GO_BP_Module_1	GO:1905215	negative regulation of RNA binding	1/224	1/17653	0.0126891	0.0580819	0.0435132	EIF4A3	1
GO_BP_Module_1	GO:1905698	positive regulation of polysome binding	1/224	1/17653	0.0126891	0.0580819	0.0435132	DHX9	1
GO_BP_Module_1	GO:1990280	RNA localization to chromatin	1/224	1/17653	0.0126891	0.0580819	0.0435132	HNRNPU	1
GO_BP_Module_1	GO:1990646	cellular response to prolactin	1/224	1/17653	0.0126891	0.0580819	0.0435132	CDC5L	1
GO_BP_Module_1	GO:1990828	hepatocyte dedifferentiation	1/224	1/17653	0.0126891	0.0580819	0.0435132	HNRNPD	1
GO_BP_Module_1	GO:1990832	slow axonal transport	1/224	1/17653	0.0126891	0.0580819	0.0435132	HSPA8	1
GO_BP_Module_1	GO:0032886	regulation of microtubule-based process	7/224	197/17653	0.013039	0.0595304	0.0445984	NUP62/HNRNPU/HSPA1A/NPM1/RANBP2/TPR/RAE1	7
GO_BP_Module_1	GO:0061014	positive regulation of mRNA catabolic process	3/224	39/17653	0.0131665	0.0596208	0.0446661	HNRNPR/HNRNPD/POLR2G	3
GO_BP_Module_1	GO:0000054	ribosomal subunit export from nucleus	2/224	14/17653	0.0131931	0.0596208	0.0446661	NPM1/NUP88	2
GO_BP_Module_1	GO:0033750	ribosome localization	2/224	14/17653	0.0131931	0.0596208	0.0446661	NPM1/NUP88	2
GO_BP_Module_1	GO:1903894	regulation of IRE1-mediated unfolded protein response	2/224	14/17653	0.0131931	0.0596208	0.0446661	HSPA1A/HSPA5	2
GO_BP_Module_1	GO:0035821	modification of morphology or physiology of other organism	6/224	153/17653	0.0134799	0.0607621	0.0455211	CPSF4/SNW1/HSPA8/KPNB1/KPNA2/PABPN1	6
GO_BP_Module_1	GO:0043462	regulation of ATPase activity	4/224	74/17653	0.0145413	0.0653807	0.0489812	DHX9/CHTOP/HNRNPU/SNRNP70	4
GO_BP_Module_1	GO:0071360	cellular response to exogenous dsRNA	2/224	15/17653	0.0150968	0.0677067	0.0507238	PQBP1/DHX9	2
GO_BP_Module_1	GO:0001649	osteoblast differentiation	7/224	205/17653	0.0159113	0.0711802	0.0533261	ALYREF/DDX5/DHX9/SNRNP200/RBMX/HNRNPC/HNRNPU	7
GO_BP_Module_1	GO:0000077	DNA damage checkpoint	6/224	159/17653	0.0160221	0.0714957	0.0535625	PRPF19/NPM1/DDX39B/THOC5/CDC5L/THOC1	6
GO_BP_Module_1	GO:0007100	mitotic centrosome separation	2/224	16/17653	0.0171107	0.075406	0.0564919	NUP62/RANBP2	2
GO_BP_Module_1	GO:0016246	RNA interference	2/224	16/17653	0.0171107	0.075406	0.0564919	CLP1/DHX9	2
GO_BP_Module_1	GO:0032075	positive regulation of nuclease activity	2/224	16/17653	0.0171107	0.075406	0.0564919	HSPA1A/HSPA5	2
GO_BP_Module_1	GO:0032968	positive regulation of transcription elongation from RNA polymerase II promoter	2/224	16/17653	0.0171107	0.075406	0.0564919	GTF2F1/GTF2F2	2
GO_BP_Module_1	GO:0071428	rRNA-containing ribonucleoprotein complex export from nucleus	2/224	16/17653	0.0171107	0.075406	0.0564919	NPM1/NUP88	2
GO_BP_Module_1	GO:0010833	telomere maintenance via telomere lengthening	4/224	79/17653	0.018087	0.079511	0.0595672	HNRNPA1/HNRNPA2B1/HNRNPC/HNRNPU	4
GO_BP_Module_1	GO:0007080	mitotic metaphase plate congression	3/224	44/17653	0.0182214	0.0799044	0.059862	NUP62/HNRNPU/KPNB1	3
GO_BP_Module_1	GO:0046599	regulation of centriole replication	2/224	17/17653	0.0192319	0.0839209	0.062871	NUP62/NPM1	2
GO_BP_Module_1	GO:0051299	centrosome separation	2/224	17/17653	0.0192319	0.0839209	0.062871	NUP62/RANBP2	2
GO_BP_Module_1	GO:0000060	protein import into nucleus, translocation	3/224	46/17653	0.0205046	0.0892552	0.0668673	NUTF2/KPNB1/RBM22	3
GO_BP_Module_1	GO:0031570	DNA integrity checkpoint	6/224	169/17653	0.0209649	0.0909204	0.0681149	PRPF19/NPM1/DDX39B/THOC5/CDC5L/THOC1	6
GO_BP_Module_1	GO:0008033	tRNA processing	5/224	124/17653	0.0209895	0.0909204	0.0681149	CPSF4/CLP1/LSM6/CSTF2/CPSF1	5
GO_BP_Module_1	GO:0045787	positive regulation of cell cycle	10/224	377/17653	0.0225061	0.0972524	0.0728586	NUP62/HNRNPU/NPM1/PLRG1/RANBP2/TPR/DDX39B/LSM10/THOC5/THOC1	10
GO_BP_Module_1	GO:0051290	protein heterotetramerization	3/224	48/17653	0.0229377	0.0988772	0.0740759	NUDT21/NUP54/CPSF7	3
GO_BP_Module_1	GO:0046823	negative regulation of nucleocytoplasmic transport	2/224	19/17653	0.0237839	0.101328	0.0759117	TPR/NUP153	2
GO_BP_Module_1	GO:0000390	spliceosomal complex disassembly	1/224	2/17653	0.0252178	0.101328	0.0759117	TFIP11	1
GO_BP_Module_1	GO:0006408	snRNA export from nucleus	1/224	2/17653	0.0252178	0.101328	0.0759117	NCBP2	1
GO_BP_Module_1	GO:0021577	hindbrain structural organization	1/224	2/17653	0.0252178	0.101328	0.0759117	HSPA5	1
GO_BP_Module_1	GO:0021589	cerebellum structural organization	1/224	2/17653	0.0252178	0.101328	0.0759117	HSPA5	1
GO_BP_Module_1	GO:0031445	regulation of heterochromatin assembly	1/224	2/17653	0.0252178	0.101328	0.0759117	TPR	1
GO_BP_Module_1	GO:0031453	positive regulation of heterochromatin assembly	1/224	2/17653	0.0252178	0.101328	0.0759117	TPR	1
GO_BP_Module_1	GO:0032954	regulation of cytokinetic process	1/224	2/17653	0.0252178	0.101328	0.0759117	NUP62	1
GO_BP_Module_1	GO:0034402	recruitment of 3'-end processing factors to RNA polymerase II holoenzyme complex	1/224	2/17653	0.0252178	0.101328	0.0759117	POLR2D	1
GO_BP_Module_1	GO:0045583	regulation of cytotoxic T cell differentiation	1/224	2/17653	0.0252178	0.101328	0.0759117	SART1	1
GO_BP_Module_1	GO:0045585	positive regulation of cytotoxic T cell differentiation	1/224	2/17653	0.0252178	0.101328	0.0759117	SART1	1
GO_BP_Module_1	GO:0051352	negative regulation of ligase activity	1/224	2/17653	0.0252178	0.101328	0.0759117	TFIP11	1
GO_BP_Module_1	GO:0061741	chaperone-mediated protein transport involved in chaperone-mediated autophagy	1/224	2/17653	0.0252178	0.101328	0.0759117	HSPA8	1
GO_BP_Module_1	GO:0070564	positive regulation of vitamin D receptor signaling pathway	1/224	2/17653	0.0252178	0.101328	0.0759117	SNW1	1
GO_BP_Module_1	GO:0072369	regulation of lipid transport by positive regulation of transcription from RNA polymerase II promoter	1/224	2/17653	0.0252178	0.101328	0.0759117	HNRNPK	1
GO_BP_Module_1	GO:0075732	viral penetration into host nucleus	1/224	2/17653	0.0252178	0.101328	0.0759117	NUP153	1
GO_BP_Module_1	GO:1901355	response to rapamycin	1/224	2/17653	0.0252178	0.101328	0.0759117	HNRNPD	1
GO_BP_Module_1	GO:1902423	regulation of attachment of mitotic spindle microtubules to kinetochore	1/224	2/17653	0.0252178	0.101328	0.0759117	HNRNPU	1
GO_BP_Module_1	GO:1902425	positive regulation of attachment of mitotic spindle microtubules to kinetochore	1/224	2/17653	0.0252178	0.101328	0.0759117	HNRNPU	1
GO_BP_Module_1	GO:1902594	multi-organism nuclear import	1/224	2/17653	0.0252178	0.101328	0.0759117	NUP153	1
GO_BP_Module_1	GO:1903436	regulation of mitotic cytokinetic process	1/224	2/17653	0.0252178	0.101328	0.0759117	NUP62	1
GO_BP_Module_1	GO:1903438	positive regulation of mitotic cytokinetic process	1/224	2/17653	0.0252178	0.101328	0.0759117	NUP62	1
GO_BP_Module_1	GO:1903490	positive regulation of mitotic cytokinesis	1/224	2/17653	0.0252178	0.101328	0.0759117	NUP62	1
GO_BP_Module_1	GO:1904046	negative regulation of vascular endothelial growth factor production	1/224	2/17653	0.0252178	0.101328	0.0759117	NUTF2	1
GO_BP_Module_1	GO:1904245	regulation of polynucleotide adenylyltransferase activity	1/224	2/17653	0.0252178	0.101328	0.0759117	PABPN1	1
GO_BP_Module_1	GO:1904313	response to methamphetamine hydrochloride	1/224	2/17653	0.0252178	0.101328	0.0759117	HSPA5	1
GO_BP_Module_1	GO:1904720	regulation of mRNA endonucleolytic cleavage involved in unfolded protein response	1/224	2/17653	0.0252178	0.101328	0.0759117	HSPA1A	1
GO_BP_Module_1	GO:1904875	regulation of DNA ligase activity	1/224	2/17653	0.0252178	0.101328	0.0759117	TFIP11	1
GO_BP_Module_1	GO:1905696	regulation of polysome binding	1/224	2/17653	0.0252178	0.101328	0.0759117	DHX9	1
GO_BP_Module_1	GO:1990428	miRNA transport	1/224	2/17653	0.0252178	0.101328	0.0759117	HNRNPA2B1	1
GO_BP_Module_1	GO:1990090	cellular response to nerve growth factor stimulus	3/224	50/17653	0.025521	0.102314	0.0766509	HSPA5/EIF4A3/CDC5L	3
GO_BP_Module_1	GO:0045069	regulation of viral genome replication	4/224	88/17653	0.0257258	0.102903	0.0770922	PPIE/PPIH/DDX5/HSPA8	4
GO_BP_Module_1	GO:0046827	positive regulation of protein export from nucleus	2/224	20/17653	0.0262088	0.104132	0.0780123	RBM22/TPR	2
GO_BP_Module_1	GO:0051131	chaperone-mediated protein complex assembly	2/224	20/17653	0.0262088	0.104132	0.0780123	HSPA1A/HSPA4	2
GO_BP_Module_1	GO:2000737	negative regulation of stem cell differentiation	2/224	20/17653	0.0262088	0.104132	0.0780123	HNRNPU/HSPA9	2
GO_BP_Module_1	GO:0032206	positive regulation of telomere maintenance	3/224	51/17653	0.0268688	0.106516	0.0797985	HNRNPA1/HNRNPA2B1/HNRNPD	3
GO_BP_Module_1	GO:0051053	negative regulation of DNA metabolic process	5/224	134/17653	0.0281584	0.111379	0.083442	TFIP11/HNRNPA1/HNRNPC/HNRNPU/THOC1	5
GO_BP_Module_1	GO:0045840	positive regulation of mitotic nuclear division	3/224	52/17653	0.0282541	0.111509	0.0835396	NUP62/HNRNPU/RANBP2	3
GO_BP_Module_1	GO:2000637	positive regulation of gene silencing by miRNA	2/224	21/17653	0.0287292	0.113133	0.0847561	DDX5/DHX9	2
GO_BP_Module_1	GO:0032210	regulation of telomere maintenance via telomerase	3/224	53/17653	0.0296767	0.116092	0.0869726	HNRNPA1/HNRNPC/HNRNPU	3
GO_BP_Module_1	GO:0032781	positive regulation of ATPase activity	3/224	53/17653	0.0296767	0.116092	0.0869726	DHX9/CHTOP/HNRNPU	3
GO_BP_Module_1	GO:1990089	response to nerve growth factor	3/224	53/17653	0.0296767	0.116092	0.0869726	HSPA5/EIF4A3/CDC5L	3
GO_BP_Module_1	GO:0060148	positive regulation of posttranscriptional gene silencing	2/224	22/17653	0.0313424	0.12207	0.0914515	DDX5/DHX9	2
GO_BP_Module_1	GO:0061157	mRNA destabilization	2/224	22/17653	0.0313424	0.12207	0.0914515	HNRNPR/HNRNPD	2
GO_BP_Module_1	GO:0046605	regulation of centrosome cycle	3/224	55/17653	0.0326333	0.12682	0.0950099	NUP62/NPM1/RANBP2	3
GO_BP_Module_1	GO:0051310	metaphase plate congression	3/224	57/17653	0.0357379	0.138213	0.103545	NUP62/HNRNPU/KPNB1	3
GO_BP_Module_1	GO:1903902	positive regulation of viral life cycle	3/224	57/17653	0.0357379	0.138213	0.103545	PPIE/PPIH/HSPA8	3
GO_BP_Module_1	GO:0050779	RNA destabilization	2/224	24/17653	0.0368359	0.138213	0.103545	HNRNPR/HNRNPD	2
GO_BP_Module_1	GO:0000350	generation of catalytic spliceosome for second transesterification step	1/224	3/17653	0.0375883	0.138213	0.103545	SNW1	1
GO_BP_Module_1	GO:0000973	posttranscriptional tethering of RNA polymerase II gene DNA at nuclear periphery	1/224	3/17653	0.0375883	0.138213	0.103545	NUP107	1
GO_BP_Module_1	GO:0001172	transcription, RNA-templated	1/224	3/17653	0.0375883	0.138213	0.103545	POLR2A	1
GO_BP_Module_1	GO:0006404	RNA import into nucleus	1/224	3/17653	0.0375883	0.138213	0.103545	TPR	1
GO_BP_Module_1	GO:0006407	rRNA export from nucleus	1/224	3/17653	0.0375883	0.138213	0.103545	NPM1	1
GO_BP_Module_1	GO:0007079	mitotic chromosome movement towards spindle pole	1/224	3/17653	0.0375883	0.138213	0.103545	KPNB1	1
GO_BP_Module_1	GO:0030969	mRNA splicing via endonucleolytic cleavage and ligation involved in unfolded protein response	1/224	3/17653	0.0375883	0.138213	0.103545	HSPA1A	1
GO_BP_Module_1	GO:0031291	Ran protein signal transduction	1/224	3/17653	0.0375883	0.138213	0.103545	KPNB1	1
GO_BP_Module_1	GO:0045065	cytotoxic T cell differentiation	1/224	3/17653	0.0375883	0.138213	0.103545	SART1	1
GO_BP_Module_1	GO:0045799	positive regulation of chromatin assembly or disassembly	1/224	3/17653	0.0375883	0.138213	0.103545	TPR	1
GO_BP_Module_1	GO:0046601	positive regulation of centriole replication	1/224	3/17653	0.0375883	0.138213	0.103545	NUP62	1
GO_BP_Module_1	GO:0061738	late endosomal microautophagy	1/224	3/17653	0.0375883	0.138213	0.103545	HSPA8	1
GO_BP_Module_1	GO:0061740	protein targeting to lysosome involved in chaperone-mediated autophagy	1/224	3/17653	0.0375883	0.138213	0.103545	HSPA8	1
GO_BP_Module_1	GO:0070054	mRNA splicing, via endonucleolytic cleavage and ligation	1/224	3/17653	0.0375883	0.138213	0.103545	HSPA1A	1
GO_BP_Module_1	GO:0070055	mRNA endonucleolytic cleavage involved in unfolded protein response	1/224	3/17653	0.0375883	0.138213	0.103545	HSPA1A	1
GO_BP_Module_1	GO:0070426	positive regulation of nucleotide-binding oligomerization domain containing signaling pathway	1/224	3/17653	0.0375883	0.138213	0.103545	HSPA1A	1
GO_BP_Module_1	GO:0070434	positive regulation of nucleotide-binding oligomerization domain containing 2 signaling pathway	1/224	3/17653	0.0375883	0.138213	0.103545	HSPA1A	1
GO_BP_Module_1	GO:0090204	protein localization to nuclear pore	1/224	3/17653	0.0375883	0.138213	0.103545	NUTF2	1
GO_BP_Module_1	GO:1900365	positive regulation of mRNA polyadenylation	1/224	3/17653	0.0375883	0.138213	0.103545	NUDT21	1
GO_BP_Module_1	GO:1902037	negative regulation of hematopoietic stem cell differentiation	1/224	3/17653	0.0375883	0.138213	0.103545	HSPA9	1
GO_BP_Module_1	GO:1904383	response to sodium phosphate	1/224	3/17653	0.0375883	0.138213	0.103545	HNRNPD	1
GO_BP_Module_1	GO:1904715	negative regulation of chaperone-mediated autophagy	1/224	3/17653	0.0375883	0.138213	0.103545	SNRNP70	1
GO_BP_Module_1	GO:1990637	response to prolactin	1/224	3/17653	0.0375883	0.138213	0.103545	CDC5L	1
GO_BP_Module_1	GO:0006413	translational initiation	6/224	195/17653	0.038383	0.140844	0.105516	NCBP2/NCBP1/NPM1/POLR2D/POLR2G/TPR	6
GO_BP_Module_1	GO:0034629	cellular protein-containing complex localization	2/224	25/17653	0.0397109	0.145416	0.108941	NDC1/NUP133	2
GO_BP_Module_1	GO:0034620	cellular response to unfolded protein	5/224	149/17653	0.0415354	0.151784	0.113712	HSPA1A/HSPA4/HSPA5/HSPA8/HSPA9	5
GO_BP_Module_1	GO:0039694	viral RNA genome replication	2/224	26/17653	0.0426681	0.154966	0.116096	PCBP1/PCBP2	2
GO_BP_Module_1	GO:0060765	regulation of androgen receptor signaling pathway	2/224	26/17653	0.0426681	0.154966	0.116096	DDX5/BUD31	2
GO_BP_Module_1	GO:0061842	microtubule organizing center localization	2/224	26/17653	0.0426681	0.154966	0.116096	NDC1/RANBP2	2
GO_BP_Module_1	GO:0033044	regulation of chromosome organization	8/224	311/17653	0.045358	0.1644	0.123163	SNW1/CHTOP/HNRNPA1/HNRNPA2B1/HNRNPC/HNRNPD/HNRNPU/TPR	8
GO_BP_Module_1	GO:1900101	regulation of endoplasmic reticulum unfolded protein response	2/224	27/17653	0.0457047	0.165319	0.123852	HSPA1A/HSPA5	2
GO_BP_Module_1	GO:0051785	positive regulation of nuclear division	3/224	63/17653	0.0459257	0.165781	0.124198	NUP62/HNRNPU/RANBP2	3
GO_BP_Module_1	GO:0043279	response to alkaloid	4/224	108/17653	0.0487691	0.172752	0.129421	DHX15/HSPA5/SRSF9/EFTUD2	4
GO_BP_Module_1	GO:1900182	positive regulation of protein localization to nucleus	3/224	65/17653	0.0496074	0.172752	0.129421	NUTF2/RBM22/TPR	3
GO_BP_Module_1	GO:0010847	regulation of chromatin assembly	1/224	4/17653	0.0498025	0.172752	0.129421	TPR	1
GO_BP_Module_1	GO:0032741	positive regulation of interleukin-18 production	1/224	4/17653	0.0498025	0.172752	0.129421	DHX9	1
GO_BP_Module_1	GO:0035087	siRNA loading onto RISC involved in RNA interference	1/224	4/17653	0.0498025	0.172752	0.129421	CLP1	1
GO_BP_Module_1	GO:0035549	positive regulation of interferon-beta secretion	1/224	4/17653	0.0498025	0.172752	0.129421	DHX9	1
GO_BP_Module_1	GO:0045716	positive regulation of low-density lipoprotein particle receptor biosynthetic process	1/224	4/17653	0.0498025	0.172752	0.129421	HNRNPK	1
GO_BP_Module_1	GO:0045829	negative regulation of isotype switching	1/224	4/17653	0.0498025	0.172752	0.129421	THOC1	1
GO_BP_Module_1	GO:0045900	negative regulation of translational elongation	1/224	4/17653	0.0498025	0.172752	0.129421	EIF4A3	1
GO_BP_Module_1	GO:0051030	snRNA transport	1/224	4/17653	0.0498025	0.172752	0.129421	NCBP2	1
GO_BP_Module_1	GO:0061083	regulation of protein refolding	1/224	4/17653	0.0498025	0.172752	0.129421	SNRNP70	1
GO_BP_Module_1	GO:0061084	negative regulation of protein refolding	1/224	4/17653	0.0498025	0.172752	0.129421	SNRNP70	1
GO_BP_Module_1	GO:0071211	protein targeting to vacuole involved in autophagy	1/224	4/17653	0.0498025	0.172752	0.129421	HSPA8	1
GO_BP_Module_1	GO:0072367	regulation of lipid transport by regulation of transcription from RNA polymerase II promoter	1/224	4/17653	0.0498025	0.172752	0.129421	HNRNPK	1
GO_BP_Module_1	GO:0090063	positive regulation of microtubule nucleation	1/224	4/17653	0.0498025	0.172752	0.129421	HSPA1A	1
GO_BP_Module_1	GO:0097167	circadian regulation of translation	1/224	4/17653	0.0498025	0.172752	0.129421	HNRNPD	1
GO_BP_Module_1	GO:1902412	regulation of mitotic cytokinesis	1/224	4/17653	0.0498025	0.172752	0.129421	NUP62	1
GO_BP_Module_1	GO:1903891	regulation of ATF6-mediated unfolded protein response	1/224	4/17653	0.0498025	0.172752	0.129421	HSPA5	1
GO_BP_Module_1	GO:1903895	negative regulation of IRE1-mediated unfolded protein response	1/224	4/17653	0.0498025	0.172752	0.129421	HSPA5	1
GO_BP_Module_1	GO:2000825	positive regulation of androgen receptor activity	1/224	4/17653	0.0498025	0.172752	0.129421	BUD31	1
GO_BP_Module_1	GO:0071897	DNA biosynthetic process	6/224	209/17653	0.0507308	0.175629	0.131576	HNRNPA1/HNRNPA2B1/HNRNPC/HNRNPD/HNRNPU/DDX39B	6
GO_BP_Module_1	GO:0045948	positive regulation of translational initiation	2/224	29/17653	0.0520069	0.179697	0.134624	POLR2D/POLR2G	2
GO_BP_Module_1	GO:0007088	regulation of mitotic nuclear division	5/224	161/17653	0.054595	0.188273	0.141049	NUP62/HNRNPU/HSPA1A/RANBP2/TPR	5
GO_BP_Module_1	GO:0007099	centriole replication	2/224	30/17653	0.0552676	0.189181	0.141729	NUP62/NPM1	2
GO_BP_Module_1	GO:0031297	replication fork processing	2/224	30/17653	0.0552676	0.189181	0.141729	ALYREF/THOC1	2
GO_BP_Module_1	GO:0046685	response to arsenic-containing substance	2/224	30/17653	0.0552676	0.189181	0.141729	HNRNPA1/SRRT	2
GO_BP_Module_1	GO:0007004	telomere maintenance via telomerase	3/224	68/17653	0.055391	0.189181	0.141729	HNRNPA1/HNRNPC/HNRNPU	3
GO_BP_Module_1	GO:0050688	regulation of defense response to virus	3/224	68/17653	0.055391	0.189181	0.141729	PQBP1/DHX9/PCBP2	3
GO_BP_Module_1	GO:1902115	regulation of organelle assembly	5/224	162/17653	0.0557792	0.190142	0.142449	NUP62/HNRNPU/HSPA1A/NPM1/TPR	5
GO_BP_Module_1	GO:0035967	cellular response to topologically incorrect protein	5/224	166/17653	0.0606639	0.205744	0.154138	HSPA1A/HSPA4/HSPA5/HSPA8/HSPA9	5
GO_BP_Module_1	GO:0010286	heat acclimation	1/224	5/17653	0.0618623	0.205744	0.154138	HSPA1A	1
GO_BP_Module_1	GO:0033133	positive regulation of glucokinase activity	1/224	5/17653	0.0618623	0.205744	0.154138	RANBP2	1
GO_BP_Module_1	GO:0035546	interferon-beta secretion	1/224	5/17653	0.0618623	0.205744	0.154138	DHX9	1
GO_BP_Module_1	GO:0035547	regulation of interferon-beta secretion	1/224	5/17653	0.0618623	0.205744	0.154138	DHX9	1
GO_BP_Module_1	GO:0046604	positive regulation of mitotic centrosome separation	1/224	5/17653	0.0618623	0.205744	0.154138	RANBP2	1
GO_BP_Module_1	GO:0051987	positive regulation of attachment of spindle microtubules to kinetochore	1/224	5/17653	0.0618623	0.205744	0.154138	HNRNPU	1
GO_BP_Module_1	GO:0070370	cellular heat acclimation	1/224	5/17653	0.0618623	0.205744	0.154138	HSPA1A	1
GO_BP_Module_1	GO:0090074	negative regulation of protein homodimerization activity	1/224	5/17653	0.0618623	0.205744	0.154138	HSPA5	1
GO_BP_Module_1	GO:1902581	multi-organism cellular localization	1/224	5/17653	0.0618623	0.205744	0.154138	NUP153	1
GO_BP_Module_1	GO:1902583	multi-organism intracellular transport	1/224	5/17653	0.0618623	0.205744	0.154138	NUP153	1
GO_BP_Module_1	GO:1903333	negative regulation of protein folding	1/224	5/17653	0.0618623	0.205744	0.154138	SNRNP70	1
GO_BP_Module_1	GO:1903936	cellular response to sodium arsenite	1/224	5/17653	0.0618623	0.205744	0.154138	HNRNPA1	1
GO_BP_Module_1	GO:0006356	regulation of transcription by RNA polymerase I	2/224	32/17653	0.0619965	0.205805	0.154183	POLR2K/POLR2L	2
GO_BP_Module_1	GO:0042274	ribosomal small subunit biogenesis	3/224	72/17653	0.0635777	0.210609	0.157782	LSM6/NPM1/SNU13	3
GO_BP_Module_1	GO:0090068	positive regulation of cell cycle process	7/224	277/17653	0.0636809	0.210609	0.157782	NUP62/HNRNPU/NPM1/PLRG1/RANBP2/TPR/LSM10	7
GO_BP_Module_1	GO:0042254	ribosome biogenesis	8/224	335/17653	0.0643882	0.212553	0.159238	LSM6/NPM1/NUP88/WBP11/SART1/EIF4A3/SNU13/MTREX	8
GO_BP_Module_1	GO:0098534	centriole assembly	2/224	33/17653	0.0654602	0.215691	0.161589	NUP62/NPM1	2
GO_BP_Module_1	GO:0000018	regulation of DNA recombination	3/224	73/17653	0.0657071	0.216104	0.161898	ALYREF/KPNA2/THOC1	3
GO_BP_Module_1	GO:0031062	positive regulation of histone methylation	2/224	34/17653	0.0689872	0.226054	0.169353	SNW1/CHTOP	2
GO_BP_Module_1	GO:0097421	liver regeneration	2/224	34/17653	0.0689872	0.226054	0.169353	SRSF1/SRSF5	2
GO_BP_Module_1	GO:0051225	spindle assembly	4/224	122/17653	0.0699341	0.228735	0.171361	HNRNPU/HSPA1A/KPNB1/TPR	4
GO_BP_Module_1	GO:0006278	RNA-dependent DNA biosynthetic process	3/224	75/17653	0.0700631	0.228736	0.171362	HNRNPA1/HNRNPC/HNRNPU	3
GO_BP_Module_1	GO:2001251	negative regulation of chromosome organization	4/224	123/17653	0.0716009	0.231067	0.173109	HNRNPA1/HNRNPC/HNRNPU/TPR	4
GO_BP_Module_1	GO:0051291	protein heterooligomerization	4/224	124/17653	0.0732879	0.231067	0.173109	NUDT21/NUP62/NUP54/CPSF7	4
GO_BP_Module_1	GO:0010825	positive regulation of centrosome duplication	1/224	6/17653	0.0737698	0.231067	0.173109	NUP62	1
GO_BP_Module_1	GO:0010968	regulation of microtubule nucleation	1/224	6/17653	0.0737698	0.231067	0.173109	HSPA1A	1
GO_BP_Module_1	GO:0032106	positive regulation of response to extracellular stimulus	1/224	6/17653	0.0737698	0.231067	0.173109	SNW1	1
GO_BP_Module_1	GO:0032109	positive regulation of response to nutrient levels	1/224	6/17653	0.0737698	0.231067	0.173109	SNW1	1
GO_BP_Module_1	GO:0045040	protein import into mitochondrial outer membrane	1/224	6/17653	0.0737698	0.231067	0.173109	HSPA4	1
GO_BP_Module_1	GO:0048296	regulation of isotype switching to IgA isotypes	1/224	6/17653	0.0737698	0.231067	0.173109	THOC1	1
GO_BP_Module_1	GO:0051029	rRNA transport	1/224	6/17653	0.0737698	0.231067	0.173109	NPM1	1
GO_BP_Module_1	GO:0051096	positive regulation of helicase activity	1/224	6/17653	0.0737698	0.231067	0.173109	CHTOP	1
GO_BP_Module_1	GO:0051105	regulation of DNA ligation	1/224	6/17653	0.0737698	0.231067	0.173109	TFIP11	1
GO_BP_Module_1	GO:0051305	chromosome movement towards spindle pole	1/224	6/17653	0.0737698	0.231067	0.173109	KPNB1	1
GO_BP_Module_1	GO:0060501	positive regulation of epithelial cell proliferation involved in lung morphogenesis	1/224	6/17653	0.0737698	0.231067	0.173109	SRSF6	1
GO_BP_Module_1	GO:0070432	regulation of nucleotide-binding oligomerization domain containing 2 signaling pathway	1/224	6/17653	0.0737698	0.231067	0.173109	HSPA1A	1
GO_BP_Module_1	GO:0070562	regulation of vitamin D receptor signaling pathway	1/224	6/17653	0.0737698	0.231067	0.173109	SNW1	1
GO_BP_Module_1	GO:0072318	clathrin coat disassembly	1/224	6/17653	0.0737698	0.231067	0.173109	HSPA8	1
GO_BP_Module_1	GO:1902410	mitotic cytokinetic process	1/224	6/17653	0.0737698	0.231067	0.173109	NUP62	1
GO_BP_Module_1	GO:1903301	positive regulation of hexokinase activity	1/224	6/17653	0.0737698	0.231067	0.173109	RANBP2	1
GO_BP_Module_1	GO:1903935	response to sodium arsenite	1/224	6/17653	0.0737698	0.231067	0.173109	HNRNPA1	1
GO_BP_Module_1	GO:1904781	positive regulation of protein localization to centrosome	1/224	6/17653	0.0737698	0.231067	0.173109	NUP62	1
GO_BP_Module_1	GO:2000675	negative regulation of type B pancreatic cell apoptotic process	1/224	6/17653	0.0737698	0.231067	0.173109	SRSF6	1
GO_BP_Module_1	GO:2000823	regulation of androgen receptor activity	1/224	6/17653	0.0737698	0.231067	0.173109	BUD31	1
GO_BP_Module_1	GO:2001033	negative regulation of double-strand break repair via nonhomologous end joining	1/224	6/17653	0.0737698	0.231067	0.173109	TFIP11	1
GO_BP_Module_1	GO:0051303	establishment of chromosome localization	3/224	77/17653	0.0745462	0.233088	0.174623	NUP62/HNRNPU/KPNB1	3
GO_BP_Module_1	GO:0045005	DNA-dependent DNA replication maintenance of fidelity	2/224	36/17653	0.0762222	0.237077	0.177611	ALYREF/THOC1	2
GO_BP_Module_1	GO:0051973	positive regulation of telomerase activity	2/224	36/17653	0.0762222	0.237077	0.177611	HNRNPA2B1/HNRNPD	2
GO_BP_Module_1	GO:1904358	positive regulation of telomere maintenance via telomere lengthening	2/224	36/17653	0.0762222	0.237077	0.177611	HNRNPA1/HNRNPA2B1	2
GO_BP_Module_1	GO:0050000	chromosome localization	3/224	78/17653	0.0768345	0.237732	0.178102	NUP62/HNRNPU/KPNB1	3
GO_BP_Module_1	GO:0072401	signal transduction involved in DNA integrity checkpoint	3/224	78/17653	0.0768345	0.237732	0.178102	PRPF19/NPM1/CDC5L	3
GO_BP_Module_1	GO:0072422	signal transduction involved in DNA damage checkpoint	3/224	78/17653	0.0768345	0.237732	0.178102	PRPF19/NPM1/CDC5L	3
GO_BP_Module_1	GO:0006986	response to unfolded protein	5/224	179/17653	0.0781612	0.241416	0.180862	HSPA1A/HSPA4/HSPA5/HSPA8/HSPA9	5
GO_BP_Module_1	GO:0072395	signal transduction involved in cell cycle checkpoint	3/224	79/17653	0.0791535	0.244057	0.18284	PRPF19/NPM1/CDC5L	3
GO_BP_Module_1	GO:0006479	protein methylation	5/224	180/17653	0.0796088	0.244611	0.183255	SNW1/CHTOP/HSPA8/SNRPB/SNRPD3	5
GO_BP_Module_1	GO:0008213	protein alkylation	5/224	180/17653	0.0796088	0.244611	0.183255	SNW1/CHTOP/HSPA8/SNRPB/SNRPD3	5
GO_BP_Module_1	GO:0042149	cellular response to glucose starvation	2/224	37/17653	0.0799262	0.24474	0.183352	HNRNPA1/HSPA5	2
GO_BP_Module_1	GO:1900087	positive regulation of G1/S transition of mitotic cell cycle	2/224	37/17653	0.0799262	0.24474	0.183352	PLRG1/LSM10	2
GO_BP_Module_1	GO:0031023	microtubule organizing center organization	4/224	129/17653	0.082023	0.250728	0.187838	NUP62/NPM1/NDC1/RANBP2	4
GO_BP_Module_1	GO:0050691	regulation of defense response to virus by host	2/224	38/17653	0.0836851	0.254477	0.190647	PQBP1/DHX9	2
GO_BP_Module_1	GO:0021796	cerebral cortex regionalization	1/224	7/17653	0.0855268	0.254477	0.190647	TRA2B	1
GO_BP_Module_1	GO:0030953	astral microtubule organization	1/224	7/17653	0.0855268	0.254477	0.190647	KPNB1	1
GO_BP_Module_1	GO:0032661	regulation of interleukin-18 production	1/224	7/17653	0.0855268	0.254477	0.190647	DHX9	1
GO_BP_Module_1	GO:0044829	positive regulation by host of viral genome replication	1/224	7/17653	0.0855268	0.254477	0.190647	HSPA8	1
GO_BP_Module_1	GO:0048290	isotype switching to IgA isotypes	1/224	7/17653	0.0855268	0.254477	0.190647	THOC1	1
GO_BP_Module_1	GO:0072319	vesicle uncoating	1/224	7/17653	0.0855268	0.254477	0.190647	HSPA8	1
GO_BP_Module_1	GO:0072642	interferon-alpha secretion	1/224	7/17653	0.0855268	0.254477	0.190647	DHX9	1
GO_BP_Module_1	GO:0090235	regulation of metaphase plate congression	1/224	7/17653	0.0855268	0.254477	0.190647	HNRNPU	1
GO_BP_Module_1	GO:0090267	positive regulation of mitotic cell cycle spindle assembly checkpoint	1/224	7/17653	0.0855268	0.254477	0.190647	TPR	1
GO_BP_Module_1	GO:1901533	negative regulation of hematopoietic progenitor cell differentiation	1/224	7/17653	0.0855268	0.254477	0.190647	HSPA9	1
GO_BP_Module_1	GO:1902075	cellular response to salt	1/224	7/17653	0.0855268	0.254477	0.190647	HNRNPA1	1
GO_BP_Module_1	GO:1902739	regulation of interferon-alpha secretion	1/224	7/17653	0.0855268	0.254477	0.190647	DHX9	1
GO_BP_Module_1	GO:1902741	positive regulation of interferon-alpha secretion	1/224	7/17653	0.0855268	0.254477	0.190647	DHX9	1
GO_BP_Module_1	GO:1904779	regulation of protein localization to centrosome	1/224	7/17653	0.0855268	0.254477	0.190647	NUP62	1
GO_BP_Module_1	GO:0051783	regulation of nuclear division	5/224	184/17653	0.0855423	0.254477	0.190647	NUP62/HNRNPU/HSPA1A/RANBP2/TPR	5
GO_BP_Module_1	GO:0032388	positive regulation of intracellular transport	6/224	240/17653	0.0858709	0.255028	0.191059	NUTF2/DHX9/NCBP2/WBP11/RBM22/TPR	6
GO_BP_Module_1	GO:0072332	intrinsic apoptotic signaling pathway by p53 class mediator	3/224	82/17653	0.0862908	0.255847	0.191673	DDX5/SNW1/HNRNPK	3
GO_BP_Module_1	GO:0010824	regulation of centrosome duplication	2/224	39/17653	0.0874969	0.258991	0.194028	NUP62/NPM1	2
GO_BP_Module_1	GO:0042770	signal transduction in response to DNA damage	4/224	134/17653	0.0912472	0.269079	0.201586	DDX5/PRPF19/NPM1/CDC5L	4
GO_BP_Module_1	GO:0000289	nuclear-transcribed mRNA poly(A) tail shortening	2/224	40/17653	0.0913597	0.269079	0.201586	POLR2G/EIF4A3	2
GO_BP_Module_1	GO:0046825	regulation of protein export from nucleus	2/224	40/17653	0.0913597	0.269079	0.201586	RBM22/TPR	2
GO_BP_Module_1	GO:0006399	tRNA metabolic process	5/224	188/17653	0.0917021	0.269641	0.202007	CPSF4/CLP1/LSM6/CSTF2/CPSF1	5
GO_BP_Module_1	GO:0072595	maintenance of protein localization in organelle	2/224	41/17653	0.0952716	0.275578	0.206455	HNRNPU/HSPA5	2
GO_BP_Module_1	GO:0001889	liver development	4/224	137/17653	0.09701	0.275578	0.206455	HNRNPD/SRSF1/SRSF5/DDX39B	4
GO_BP_Module_1	GO:1903900	regulation of viral life cycle	4/224	137/17653	0.09701	0.275578	0.206455	PPIE/PPIH/DDX5/HSPA8	4
GO_BP_Module_1	GO:0000492	box C/D snoRNP assembly	1/224	8/17653	0.0971352	0.275578	0.206455	SNU13	1
GO_BP_Module_1	GO:0006610	ribosomal protein import into nucleus	1/224	8/17653	0.0971352	0.275578	0.206455	KPNB1	1
GO_BP_Module_1	GO:0006987	activation of signaling protein activity involved in unfolded protein response	1/224	8/17653	0.0971352	0.275578	0.206455	HSPA5	1
GO_BP_Module_1	GO:0032071	regulation of endodeoxyribonuclease activity	1/224	8/17653	0.0971352	0.275578	0.206455	NPM1	1
GO_BP_Module_1	GO:0044387	negative regulation of protein kinase activity by regulation of protein phosphorylation	1/224	8/17653	0.0971352	0.275578	0.206455	NPM1	1
GO_BP_Module_1	GO:0045617	negative regulation of keratinocyte differentiation	1/224	8/17653	0.0971352	0.275578	0.206455	SRSF6	1
GO_BP_Module_1	GO:0045647	negative regulation of erythrocyte differentiation	1/224	8/17653	0.0971352	0.275578	0.206455	HSPA9	1
GO_BP_Module_1	GO:0060215	primitive hemopoiesis	1/224	8/17653	0.0971352	0.275578	0.206455	THOC5	1
GO_BP_Module_1	GO:0061635	regulation of protein complex stability	1/224	8/17653	0.0971352	0.275578	0.206455	HSPA8	1
GO_BP_Module_1	GO:0072641	type I interferon secretion	1/224	8/17653	0.0971352	0.275578	0.206455	DHX9	1
GO_BP_Module_1	GO:0090232	positive regulation of spindle checkpoint	1/224	8/17653	0.0971352	0.275578	0.206455	TPR	1
GO_BP_Module_1	GO:1901029	negative regulation of mitochondrial outer membrane permeabilization involved in apoptotic signaling pathway	1/224	8/17653	0.0971352	0.275578	0.206455	HSPA1A	1
GO_BP_Module_1	GO:1903800	positive regulation of production of miRNAs involved in gene silencing by miRNA	1/224	8/17653	0.0971352	0.275578	0.206455	DDX5	1
GO_BP_Module_1	GO:1903896	positive regulation of IRE1-mediated unfolded protein response	1/224	8/17653	0.0971352	0.275578	0.206455	HSPA1A	1
GO_BP_Module_1	GO:1904714	regulation of chaperone-mediated autophagy	1/224	8/17653	0.0971352	0.275578	0.206455	SNRNP70	1
GO_BP_Module_1	GO:1905216	positive regulation of RNA binding	1/224	8/17653	0.0971352	0.275578	0.206455	NCBP1	1
GO_BP_Module_1	GO:1990416	cellular response to brain-derived neurotrophic factor stimulus	1/224	8/17653	0.0971352	0.275578	0.206455	EIF4A3	1
GO_BP_Module_1	GO:2000767	positive regulation of cytoplasmic translation	1/224	8/17653	0.0971352	0.275578	0.206455	DHX9	1
GO_BP_Module_1	GO:2000794	regulation of epithelial cell proliferation involved in lung morphogenesis	1/224	8/17653	0.0971352	0.275578	0.206455	SRSF6	1
GO_BP_Module_1	GO:1901989	positive regulation of cell cycle phase transition	3/224	87/17653	0.0987643	0.279753	0.209583	NPM1/PLRG1/LSM10	3
GO_BP_Module_1	GO:0061008	hepaticobiliary system development	4/224	140/17653	0.102939	0.290564	0.217682	HNRNPD/SRSF1/SRSF5/DDX39B	4
GO_BP_Module_1	GO:0042771	intrinsic apoptotic signaling pathway in response to DNA damage by p53 class mediator	2/224	43/17653	0.103235	0.290564	0.217682	SNW1/HNRNPK	2
GO_BP_Module_1	GO:0072698	protein localization to microtubule cytoskeleton	2/224	43/17653	0.103235	0.290564	0.217682	NUP62/HNRNPU	2
GO_BP_Module_1	GO:1903573	negative regulation of response to endoplasmic reticulum stress	2/224	43/17653	0.103235	0.290564	0.217682	HSPA1A/HSPA5	2
GO_BP_Module_1	GO:1905269	positive regulation of chromatin organization	3/224	90/17653	0.106578	0.298557	0.22367	SNW1/CHTOP/TPR	3
GO_BP_Module_1	GO:0035966	response to topologically incorrect protein	5/224	198/17653	0.108068	0.298557	0.22367	HSPA1A/HSPA4/HSPA5/HSPA8/HSPA9	5
GO_BP_Module_1	GO:0001514	selenocysteine incorporation	1/224	9/17653	0.108597	0.298557	0.22367	EIF4A3	1
GO_BP_Module_1	GO:0001672	regulation of chromatin assembly or disassembly	1/224	9/17653	0.108597	0.298557	0.22367	TPR	1
GO_BP_Module_1	GO:0006451	translational readthrough	1/224	9/17653	0.108597	0.298557	0.22367	EIF4A3	1
GO_BP_Module_1	GO:0032621	interleukin-18 production	1/224	9/17653	0.108597	0.298557	0.22367	DHX9	1
GO_BP_Module_1	GO:0043696	dedifferentiation	1/224	9/17653	0.108597	0.298557	0.22367	HNRNPD	1
GO_BP_Module_1	GO:0043697	cell dedifferentiation	1/224	9/17653	0.108597	0.298557	0.22367	HNRNPD	1
GO_BP_Module_1	GO:0045714	regulation of low-density lipoprotein particle receptor biosynthetic process	1/224	9/17653	0.108597	0.298557	0.22367	HNRNPK	1
GO_BP_Module_1	GO:0051095	regulation of helicase activity	1/224	9/17653	0.108597	0.298557	0.22367	CHTOP	1
GO_BP_Module_1	GO:0051340	regulation of ligase activity	1/224	9/17653	0.108597	0.298557	0.22367	TFIP11	1
GO_BP_Module_1	GO:0070424	regulation of nucleotide-binding oligomerization domain containing signaling pathway	1/224	9/17653	0.108597	0.298557	0.22367	HSPA1A	1
GO_BP_Module_1	GO:0070561	vitamin D receptor signaling pathway	1/224	9/17653	0.108597	0.298557	0.22367	SNW1	1
GO_BP_Module_1	GO:1902415	regulation of mRNA binding	1/224	9/17653	0.108597	0.298557	0.22367	EIF4A3	1
GO_BP_Module_1	GO:1903265	positive regulation of tumor necrosis factor-mediated signaling pathway	1/224	9/17653	0.108597	0.298557	0.22367	HSPA1A	1
GO_BP_Module_1	GO:0045646	regulation of erythrocyte differentiation	2/224	45/17653	0.111374	0.305247	0.228682	HSPA1A/HSPA9	2
GO_BP_Module_1	GO:0097366	response to bronchodilator	2/224	45/17653	0.111374	0.305247	0.228682	HNRNPD/RANBP2	2
GO_BP_Module_1	GO:0043330	response to exogenous dsRNA	2/224	46/17653	0.115504	0.315109	0.23607	PQBP1/DHX9	2
GO_BP_Module_1	GO:0051972	regulation of telomerase activity	2/224	46/17653	0.115504	0.315109	0.23607	HNRNPA2B1/HNRNPD	2
GO_BP_Module_1	GO:1902808	positive regulation of cell cycle G1/S phase transition	2/224	46/17653	0.115504	0.315109	0.23607	PLRG1/LSM10	2
GO_BP_Module_1	GO:0033157	regulation of intracellular protein transport	6/224	261/17653	0.11571	0.315186	0.236128	NUTF2/NUP62/WBP11/NUP54/RBM22/TPR	6
GO_BP_Module_1	GO:0021549	cerebellum development	3/224	94/17653	0.117357	0.316031	0.236761	CLP1/HNRNPD/HSPA5	3
GO_BP_Module_1	GO:0021695	cerebellar cortex development	2/224	47/17653	0.119673	0.316031	0.236761	CLP1/HSPA5	2
GO_BP_Module_1	GO:0000491	small nucleolar ribonucleoprotein complex assembly	1/224	10/17653	0.119914	0.316031	0.236761	SNU13	1
GO_BP_Module_1	GO:0002638	negative regulation of immunoglobulin production	1/224	10/17653	0.119914	0.316031	0.236761	THOC1	1
GO_BP_Module_1	GO:0002713	negative regulation of B cell mediated immunity	1/224	10/17653	0.119914	0.316031	0.236761	THOC1	1
GO_BP_Module_1	GO:0002890	negative regulation of immunoglobulin mediated immune response	1/224	10/17653	0.119914	0.316031	0.236761	THOC1	1
GO_BP_Module_1	GO:0010998	regulation of translational initiation by eIF2 alpha phosphorylation	1/224	10/17653	0.119914	0.316031	0.236761	NPM1	1
GO_BP_Module_1	GO:0031507	heterochromatin assembly	1/224	10/17653	0.119914	0.316031	0.236761	TPR	1
GO_BP_Module_1	GO:0031848	protection from non-homologous end joining at telomere	1/224	10/17653	0.119914	0.316031	0.236761	TFIP11	1
GO_BP_Module_1	GO:0032070	regulation of deoxyribonuclease activity	1/224	10/17653	0.119914	0.316031	0.236761	NPM1	1
GO_BP_Module_1	GO:0033131	regulation of glucokinase activity	1/224	10/17653	0.119914	0.316031	0.236761	RANBP2	1
GO_BP_Module_1	GO:0033327	Leydig cell differentiation	1/224	10/17653	0.119914	0.316031	0.236761	SF1	1
GO_BP_Module_1	GO:0035457	cellular response to interferon-alpha	1/224	10/17653	0.119914	0.316031	0.236761	TPR	1
GO_BP_Module_1	GO:0036500	ATF6-mediated unfolded protein response	1/224	10/17653	0.119914	0.316031	0.236761	HSPA5	1
GO_BP_Module_1	GO:0045713	low-density lipoprotein particle receptor biosynthetic process	1/224	10/17653	0.119914	0.316031	0.236761	HNRNPK	1
GO_BP_Module_1	GO:0060502	epithelial cell proliferation involved in lung morphogenesis	1/224	10/17653	0.119914	0.316031	0.236761	SRSF6	1
GO_BP_Module_1	GO:0071287	cellular response to manganese ion	1/224	10/17653	0.119914	0.316031	0.236761	HSPA5	1
GO_BP_Module_1	GO:0072321	chaperone-mediated protein transport	1/224	10/17653	0.119914	0.316031	0.236761	HSPA8	1
GO_BP_Module_1	GO:0090394	negative regulation of excitatory postsynaptic potential	1/224	10/17653	0.119914	0.316031	0.236761	EIF4A3	1
GO_BP_Module_1	GO:1901978	positive regulation of cell cycle checkpoint	1/224	10/17653	0.119914	0.316031	0.236761	TPR	1
GO_BP_Module_1	GO:1903897	regulation of PERK-mediated unfolded protein response	1/224	10/17653	0.119914	0.316031	0.236761	HSPA5	1
GO_BP_Module_1	GO:1990823	response to leukemia inhibitory factor	3/224	95/17653	0.120113	0.316031	0.236761	HNRNPU/SRSF3/SRSF7	3
GO_BP_Module_1	GO:1990830	cellular response to leukemia inhibitory factor	3/224	95/17653	0.120113	0.316031	0.236761	HNRNPU/SRSF3/SRSF7	3
GO_BP_Module_1	GO:0006364	rRNA processing	6/224	265/17653	0.121921	0.320312	0.239969	LSM6/WBP11/SART1/EIF4A3/SNU13/MTREX	6
GO_BP_Module_1	GO:0044380	protein localization to cytoskeleton	2/224	49/17653	0.12812	0.33498	0.250957	NUP62/HNRNPU	2
GO_BP_Module_1	GO:0000070	mitotic sister chromatid segregation	4/224	152/17653	0.128241	0.33498	0.250957	NUP62/HNRNPU/KPNB1/TPR	4
GO_BP_Module_1	GO:0140014	mitotic nuclear division	6/224	269/17653	0.128293	0.33498	0.250957	NUP62/HNRNPU/HSPA1A/KPNB1/RANBP2/TPR	6
GO_BP_Module_1	GO:0001833	inner cell mass cell proliferation	1/224	11/17653	0.131088	0.33498	0.250957	PRPF19	1
GO_BP_Module_1	GO:0006983	ER overload response	1/224	11/17653	0.131088	0.33498	0.250957	HSPA5	1
GO_BP_Module_1	GO:0009048	dosage compensation by inactivation of X chromosome	1/224	11/17653	0.131088	0.33498	0.250957	HNRNPU	1
GO_BP_Module_1	GO:0010870	positive regulation of receptor biosynthetic process	1/224	11/17653	0.131088	0.33498	0.250957	HNRNPK	1
GO_BP_Module_1	GO:0030575	nuclear body organization	1/224	11/17653	0.131088	0.33498	0.250957	SF1	1
GO_BP_Module_1	GO:0034244	negative regulation of transcription elongation from RNA polymerase II promoter	1/224	11/17653	0.131088	0.33498	0.250957	HNRNPU	1
GO_BP_Module_1	GO:0045472	response to ether	1/224	11/17653	0.131088	0.33498	0.250957	HNRNPD	1
GO_BP_Module_1	GO:0046602	regulation of mitotic centrosome separation	1/224	11/17653	0.131088	0.33498	0.250957	RANBP2	1
GO_BP_Module_1	GO:0060211	regulation of nuclear-transcribed mRNA poly(A) tail shortening	1/224	11/17653	0.131088	0.33498	0.250957	POLR2G	1
GO_BP_Module_1	GO:0060213	positive regulation of nuclear-transcribed mRNA poly(A) tail shortening	1/224	11/17653	0.131088	0.33498	0.250957	POLR2G	1
GO_BP_Module_1	GO:0072015	glomerular visceral epithelial cell development	1/224	11/17653	0.131088	0.33498	0.250957	NUP93	1
GO_BP_Module_1	GO:0090084	negative regulation of inclusion body assembly	1/224	11/17653	0.131088	0.33498	0.250957	HSPA1A	1
GO_BP_Module_1	GO:1903299	regulation of hexokinase activity	1/224	11/17653	0.131088	0.33498	0.250957	RANBP2	1
GO_BP_Module_1	GO:1990403	embryonic brain development	1/224	11/17653	0.131088	0.33498	0.250957	TRA2B	1
GO_BP_Module_1	GO:1990440	positive regulation of transcription from RNA polymerase II promoter in response to endoplasmic reticulum stress	1/224	11/17653	0.131088	0.33498	0.250957	HSPA5	1
GO_BP_Module_1	GO:2000674	regulation of type B pancreatic cell apoptotic process	1/224	11/17653	0.131088	0.33498	0.250957	SRSF6	1
GO_BP_Module_1	GO:0060760	positive regulation of response to cytokine stimulus	2/224	50/17653	0.132395	0.337837	0.253097	DHX9/HSPA1A	2
GO_BP_Module_1	GO:0042220	response to cocaine	2/224	51/17653	0.136703	0.347828	0.260582	HSPA5/EFTUD2	2
GO_BP_Module_1	GO:0070206	protein trimerization	2/224	51/17653	0.136703	0.347828	0.260582	NUP62/NUP54	2
GO_BP_Module_1	GO:0008298	intracellular mRNA localization	1/224	12/17653	0.14212	0.354502	0.265582	CASC3	1
GO_BP_Module_1	GO:0009635	response to herbicide	1/224	12/17653	0.14212	0.354502	0.265582	HNRNPA1	1
GO_BP_Module_1	GO:0010826	negative regulation of centrosome duplication	1/224	12/17653	0.14212	0.354502	0.265582	NPM1	1
GO_BP_Module_1	GO:0010988	regulation of low-density lipoprotein particle clearance	1/224	12/17653	0.14212	0.354502	0.265582	HNRNPK	1
GO_BP_Module_1	GO:0033197	response to vitamin E	1/224	12/17653	0.14212	0.354502	0.265582	SRSF2	1
GO_BP_Module_1	GO:0051988	regulation of attachment of spindle microtubules to kinetochore	1/224	12/17653	0.14212	0.354502	0.265582	HNRNPU	1
GO_BP_Module_1	GO:0060965	negative regulation of gene silencing by miRNA	1/224	12/17653	0.14212	0.354502	0.265582	ELAVL1	1
GO_BP_Module_1	GO:0061158	3'-UTR-mediated mRNA destabilization	1/224	12/17653	0.14212	0.354502	0.265582	HNRNPD	1
GO_BP_Module_1	GO:0070269	pyroptosis	1/224	12/17653	0.14212	0.354502	0.265582	DHX9	1
GO_BP_Module_1	GO:0072310	glomerular epithelial cell development	1/224	12/17653	0.14212	0.354502	0.265582	NUP93	1
GO_BP_Module_1	GO:0097050	type B pancreatic cell apoptotic process	1/224	12/17653	0.14212	0.354502	0.265582	SRSF6	1
GO_BP_Module_1	GO:0097201	negative regulation of transcription from RNA polymerase II promoter in response to stress	1/224	12/17653	0.14212	0.354502	0.265582	HSPA1A	1
GO_BP_Module_1	GO:1900102	negative regulation of endoplasmic reticulum unfolded protein response	1/224	12/17653	0.14212	0.354502	0.265582	HSPA5	1
GO_BP_Module_1	GO:1904469	positive regulation of tumor necrosis factor secretion	1/224	12/17653	0.14212	0.354502	0.265582	DHX9	1
GO_BP_Module_1	GO:0022037	metencephalon development	3/224	103/17653	0.142987	0.356164	0.266827	CLP1/HNRNPD/HSPA5	3
GO_BP_Module_1	GO:0030490	maturation of SSU-rRNA	2/224	53/17653	0.145408	0.361687	0.270965	LSM6/SNU13	2
GO_BP_Module_1	GO:0051054	positive regulation of DNA metabolic process	5/224	220/17653	0.148621	0.369162	0.276565	DHX9/HNRNPA1/HNRNPA2B1/HNRNPD/DDX39B	5
GO_BP_Module_1	GO:0007549	dosage compensation	1/224	13/17653	0.153013	0.371435	0.278268	HNRNPU	1
GO_BP_Module_1	GO:0021978	telencephalon regionalization	1/224	13/17653	0.153013	0.371435	0.278268	TRA2B	1
GO_BP_Module_1	GO:0032785	negative regulation of DNA-templated transcription, elongation	1/224	13/17653	0.153013	0.371435	0.278268	HNRNPU	1
GO_BP_Module_1	GO:0032988	ribonucleoprotein complex disassembly	1/224	13/17653	0.153013	0.371435	0.278268	TFIP11	1
GO_BP_Module_1	GO:0035333	Notch receptor processing, ligand-dependent	1/224	13/17653	0.153013	0.371435	0.278268	YBX1	1
GO_BP_Module_1	GO:0035372	protein localization to microtubule	1/224	13/17653	0.153013	0.371435	0.278268	HNRNPU	1
GO_BP_Module_1	GO:0035437	maintenance of protein localization in endoplasmic reticulum	1/224	13/17653	0.153013	0.371435	0.278268	HSPA5	1
GO_BP_Module_1	GO:0043247	telomere maintenance in response to DNA damage	1/224	13/17653	0.153013	0.371435	0.278268	TFIP11	1
GO_BP_Module_1	GO:0044794	positive regulation by host of viral process	1/224	13/17653	0.153013	0.371435	0.278268	HSPA8	1
GO_BP_Module_1	GO:0045605	negative regulation of epidermal cell differentiation	1/224	13/17653	0.153013	0.371435	0.278268	SRSF6	1
GO_BP_Module_1	GO:0051315	attachment of mitotic spindle microtubules to kinetochore	1/224	13/17653	0.153013	0.371435	0.278268	HNRNPU	1
GO_BP_Module_1	GO:0060391	positive regulation of SMAD protein signal transduction	1/224	13/17653	0.153013	0.371435	0.278268	NUP93	1
GO_BP_Module_1	GO:0061051	positive regulation of cell growth involved in cardiac muscle cell development	1/224	13/17653	0.153013	0.371435	0.278268	DDX39B	1
GO_BP_Module_1	GO:0070431	nucleotide-binding oligomerization domain containing 2 signaling pathway	1/224	13/17653	0.153013	0.371435	0.278268	HSPA1A	1
GO_BP_Module_1	GO:0071352	cellular response to interleukin-2	1/224	13/17653	0.153013	0.371435	0.278268	CDC5L	1
GO_BP_Module_1	GO:0090151	establishment of protein localization to mitochondrial membrane	1/224	13/17653	0.153013	0.371435	0.278268	HSPA4	1
GO_BP_Module_1	GO:0001819	positive regulation of cytokine production	8/224	411/17653	0.153091	0.371435	0.278268	PQBP1/DHX9/HSPA1A/POLR2E/POLR2F/POLR2H/POLR2K/POLR2L	8
GO_BP_Module_1	GO:1902275	regulation of chromatin organization	4/224	163/17653	0.153474	0.371856	0.278584	SNW1/CHTOP/HNRNPU/TPR	4
GO_BP_Module_1	GO:0016233	telomere capping	2/224	55/17653	0.154224	0.372656	0.279183	TFIP11/HNRNPD	2
GO_BP_Module_1	GO:0051148	negative regulation of muscle cell differentiation	2/224	55/17653	0.154224	0.372656	0.279183	YBX1/PTBP1	2
GO_BP_Module_1	GO:0016445	somatic diversification of immunoglobulins	2/224	56/17653	0.158671	0.38288	0.286842	CTNNBL1/THOC1	2
GO_BP_Module_1	GO:0000722	telomere maintenance via recombination	1/224	14/17653	0.163769	0.389883	0.292089	SNRNP40	1
GO_BP_Module_1	GO:0030238	male sex determination	1/224	14/17653	0.163769	0.389883	0.292089	SF1	1
GO_BP_Module_1	GO:0043517	positive regulation of DNA damage response, signal transduction by p53 class mediator	1/224	14/17653	0.163769	0.389883	0.292089	DDX5	1
GO_BP_Module_1	GO:0043558	regulation of translational initiation in response to stress	1/224	14/17653	0.163769	0.389883	0.292089	NPM1	1
GO_BP_Module_1	GO:0046606	negative regulation of centrosome cycle	1/224	14/17653	0.163769	0.389883	0.292089	NPM1	1
GO_BP_Module_1	GO:0048711	positive regulation of astrocyte differentiation	1/224	14/17653	0.163769	0.389883	0.292089	PRPF19	1
GO_BP_Module_1	GO:0070669	response to interleukin-2	1/224	14/17653	0.163769	0.389883	0.292089	CDC5L	1
GO_BP_Module_1	GO:0090266	regulation of mitotic cell cycle spindle assembly checkpoint	1/224	14/17653	0.163769	0.389883	0.292089	TPR	1
GO_BP_Module_1	GO:1900103	positive regulation of endoplasmic reticulum unfolded protein response	1/224	14/17653	0.163769	0.389883	0.292089	HSPA1A	1
GO_BP_Module_1	GO:1903504	regulation of mitotic spindle checkpoint	1/224	14/17653	0.163769	0.389883	0.292089	TPR	1
GO_BP_Module_1	GO:0017015	regulation of transforming growth factor beta receptor signaling pathway	3/224	110/17653	0.164082	0.390106	0.292256	SNW1/HSPA1A/HSPA5	3
GO_BP_Module_1	GO:1903844	regulation of cellular response to transforming growth factor beta stimulus	3/224	112/17653	0.170272	0.404283	0.302877	SNW1/HSPA1A/HSPA5	3
GO_BP_Module_1	GO:0031060	regulation of histone methylation	2/224	59/17653	0.172148	0.407646	0.305396	SNW1/CHTOP	2
GO_BP_Module_1	GO:0032387	negative regulation of intracellular transport	2/224	59/17653	0.172148	0.407646	0.305396	TPR/NUP153	2
GO_BP_Module_1	GO:0034975	protein folding in endoplasmic reticulum	1/224	15/17653	0.174388	0.408592	0.306105	HSPA5	1
GO_BP_Module_1	GO:0044827	modulation by host of viral genome replication	1/224	15/17653	0.174388	0.408592	0.306105	HSPA8	1
GO_BP_Module_1	GO:0060149	negative regulation of posttranscriptional gene silencing	1/224	15/17653	0.174388	0.408592	0.306105	ELAVL1	1
GO_BP_Module_1	GO:0060967	negative regulation of gene silencing by RNA	1/224	15/17653	0.174388	0.408592	0.306105	ELAVL1	1
GO_BP_Module_1	GO:0090231	regulation of spindle checkpoint	1/224	15/17653	0.174388	0.408592	0.306105	TPR	1
GO_BP_Module_1	GO:1902165	regulation of intrinsic apoptotic signaling pathway in response to DNA damage by p53 class mediator	1/224	15/17653	0.174388	0.408592	0.306105	HNRNPK	1
GO_BP_Module_1	GO:1903798	regulation of production of miRNAs involved in gene silencing by miRNA	1/224	15/17653	0.174388	0.408592	0.306105	DDX5	1
GO_BP_Module_1	GO:2001032	regulation of double-strand break repair via nonhomologous end joining	1/224	15/17653	0.174388	0.408592	0.306105	TFIP11	1
GO_BP_Module_1	GO:0071277	cellular response to calcium ion	2/224	60/17653	0.176681	0.413421	0.309722	FUS/HSPA5	2
GO_BP_Module_1	GO:0016072	rRNA metabolic process	6/224	299/17653	0.180875	0.422677	0.316657	LSM6/WBP11/SART1/EIF4A3/SNU13/MTREX	6
GO_BP_Module_1	GO:0001824	blastocyst development	2/224	61/17653	0.181234	0.422958	0.316868	PRPF19/XAB2	2
GO_BP_Module_1	GO:0001832	blastocyst growth	1/224	16/17653	0.184873	0.425304	0.318625	PRPF19	1
GO_BP_Module_1	GO:0033145	positive regulation of intracellular steroid hormone receptor signaling pathway	1/224	16/17653	0.184873	0.425304	0.318625	BUD31	1
GO_BP_Module_1	GO:0048385	regulation of retinoic acid receptor signaling pathway	1/224	16/17653	0.184873	0.425304	0.318625	SNW1	1
GO_BP_Module_1	GO:0048532	anatomical structure arrangement	1/224	16/17653	0.184873	0.425304	0.318625	HSPA5	1
GO_BP_Module_1	GO:0051571	positive regulation of histone H3-K4 methylation	1/224	16/17653	0.184873	0.425304	0.318625	SNW1	1
GO_BP_Module_1	GO:0070828	heterochromatin organization	1/224	16/17653	0.184873	0.425304	0.318625	TPR	1
GO_BP_Module_1	GO:0071243	cellular response to arsenic-containing substance	1/224	16/17653	0.184873	0.425304	0.318625	HNRNPA1	1
GO_BP_Module_1	GO:0071732	cellular response to nitric oxide	1/224	16/17653	0.184873	0.425304	0.318625	HNRNPD	1
GO_BP_Module_1	GO:0090083	regulation of inclusion body assembly	1/224	16/17653	0.184873	0.425304	0.318625	HSPA1A	1
GO_BP_Module_1	GO:1900151	regulation of nuclear-transcribed mRNA catabolic process, deadenylation-dependent decay	1/224	16/17653	0.184873	0.425304	0.318625	POLR2G	1
GO_BP_Module_1	GO:1900153	positive regulation of nuclear-transcribed mRNA catabolic process, deadenylation-dependent decay	1/224	16/17653	0.184873	0.425304	0.318625	POLR2G	1
GO_BP_Module_1	GO:0007098	centrosome cycle	3/224	119/17653	0.192441	0.442141	0.331239	NUP62/NPM1/RANBP2	3
GO_BP_Module_1	GO:0001503	ossification	7/224	371/17653	0.193396	0.442246	0.331318	ALYREF/DDX5/DHX9/SNRNP200/RBMX/HNRNPC/HNRNPU	7
GO_BP_Module_1	GO:0051298	centrosome duplication	2/224	64/17653	0.194991	0.442246	0.331318	NUP62/NPM1	2
GO_BP_Module_1	GO:0007220	Notch receptor processing	1/224	17/17653	0.195226	0.442246	0.331318	YBX1	1
GO_BP_Module_1	GO:0010042	response to manganese ion	1/224	17/17653	0.195226	0.442246	0.331318	HSPA5	1
GO_BP_Module_1	GO:0017085	response to insecticide	1/224	17/17653	0.195226	0.442246	0.331318	HNRNPA1	1
GO_BP_Module_1	GO:0043923	positive regulation by host of viral transcription	1/224	17/17653	0.195226	0.442246	0.331318	SNW1	1
GO_BP_Module_1	GO:0045683	negative regulation of epidermis development	1/224	17/17653	0.195226	0.442246	0.331318	SRSF6	1
GO_BP_Module_1	GO:0060390	regulation of SMAD protein signal transduction	1/224	17/17653	0.195226	0.442246	0.331318	NUP93	1
GO_BP_Module_1	GO:0070920	regulation of production of small RNA involved in gene silencing by RNA	1/224	17/17653	0.195226	0.442246	0.331318	DDX5	1
GO_BP_Module_1	GO:0097501	stress response to metal ion	1/224	17/17653	0.195226	0.442246	0.331318	HSPA5	1
GO_BP_Module_1	GO:1904355	positive regulation of telomere capping	1/224	17/17653	0.195226	0.442246	0.331318	HNRNPD	1
GO_BP_Module_1	GO:0071241	cellular response to inorganic substance	4/224	180/17653	0.195722	0.442805	0.331736	FUS/HNRNPD/HSPA5/EIF4A3	4
GO_BP_Module_1	GO:0051592	response to calcium ion	3/224	121/17653	0.198904	0.449305	0.336606	FUS/HNRNPD/HSPA5	3
GO_BP_Module_1	GO:0031397	negative regulation of protein ubiquitination	2/224	65/17653	0.199607	0.449305	0.336606	U2AF2/HSPA1A	2
GO_BP_Module_1	GO:0033047	regulation of mitotic sister chromatid segregation	2/224	65/17653	0.199607	0.449305	0.336606	HNRNPU/TPR	2
GO_BP_Module_1	GO:0033619	membrane protein proteolysis	2/224	65/17653	0.199607	0.449305	0.336606	RBMX/YBX1	2
GO_BP_Module_1	GO:0060359	response to ammonium ion	3/224	123/17653	0.205419	0.458962	0.34384	HNRNPD/HSPA5/EFTUD2	3
GO_BP_Module_1	GO:0007221	positive regulation of transcription of Notch receptor target	1/224	18/17653	0.205447	0.458962	0.34384	SNW1	1
GO_BP_Module_1	GO:0043555	regulation of translation in response to stress	1/224	18/17653	0.205447	0.458962	0.34384	NPM1	1
GO_BP_Module_1	GO:0048339	paraxial mesoderm development	1/224	18/17653	0.205447	0.458962	0.34384	NUP133	1
GO_BP_Module_1	GO:0061318	renal filtration cell differentiation	1/224	18/17653	0.205447	0.458962	0.34384	NUP93	1
GO_BP_Module_1	GO:0072112	glomerular visceral epithelial cell differentiation	1/224	18/17653	0.205447	0.458962	0.34384	NUP93	1
GO_BP_Module_1	GO:0002200	somatic diversification of immune receptors	2/224	67/17653	0.208875	0.465448	0.3487	CTNNBL1/THOC1	2
GO_BP_Module_1	GO:0030521	androgen receptor signaling pathway	2/224	67/17653	0.208875	0.465448	0.3487	DDX5/BUD31	2
GO_BP_Module_1	GO:0006448	regulation of translational elongation	1/224	19/17653	0.21554	0.475526	0.35625	EIF4A3	1
GO_BP_Module_1	GO:0045947	negative regulation of translational initiation	1/224	19/17653	0.21554	0.475526	0.35625	TPR	1
GO_BP_Module_1	GO:0061050	regulation of cell growth involved in cardiac muscle cell development	1/224	19/17653	0.21554	0.475526	0.35625	DDX39B	1
GO_BP_Module_1	GO:0071731	response to nitric oxide	1/224	19/17653	0.21554	0.475526	0.35625	HNRNPD	1
GO_BP_Module_1	GO:0072311	glomerular epithelial cell differentiation	1/224	19/17653	0.21554	0.475526	0.35625	NUP93	1
GO_BP_Module_1	GO:1902170	cellular response to reactive nitrogen species	1/224	19/17653	0.21554	0.475526	0.35625	HNRNPD	1
GO_BP_Module_1	GO:1902236	negative regulation of endoplasmic reticulum stress-induced intrinsic apoptotic signaling pathway	1/224	19/17653	0.21554	0.475526	0.35625	HSPA1A	1
GO_BP_Module_1	GO:1904467	regulation of tumor necrosis factor secretion	1/224	19/17653	0.21554	0.475526	0.35625	DHX9	1
GO_BP_Module_1	GO:0036498	IRE1-mediated unfolded protein response	2/224	69/17653	0.218187	0.480174	0.359732	HSPA1A/HSPA5	2
GO_BP_Module_1	GO:0071300	cellular response to retinoic acid	2/224	69/17653	0.218187	0.480174	0.359732	SNW1/SNRNP70	2
GO_BP_Module_1	GO:0002831	regulation of response to biotic stimulus	3/224	127/17653	0.218592	0.48047	0.359954	PQBP1/DHX9/PCBP2	3
GO_BP_Module_1	GO:0006309	apoptotic DNA fragmentation	1/224	20/17653	0.225505	0.487222	0.365012	KPNB1	1
GO_BP_Module_1	GO:0010869	regulation of receptor biosynthetic process	1/224	20/17653	0.225505	0.487222	0.365012	HNRNPK	1
GO_BP_Module_1	GO:0016226	iron-sulfur cluster assembly	1/224	20/17653	0.225505	0.487222	0.365012	HSPA9	1
GO_BP_Module_1	GO:0031163	metallo-sulfur cluster assembly	1/224	20/17653	0.225505	0.487222	0.365012	HSPA9	1
GO_BP_Module_1	GO:0032727	positive regulation of interferon-alpha production	1/224	20/17653	0.225505	0.487222	0.365012	DHX9	1
GO_BP_Module_1	GO:0033962	cytoplasmic mRNA processing body assembly	1/224	20/17653	0.225505	0.487222	0.365012	LSM4	1
GO_BP_Module_1	GO:0035455	response to interferon-alpha	1/224	20/17653	0.225505	0.487222	0.365012	TPR	1
GO_BP_Module_1	GO:0071305	cellular response to vitamin D	1/224	20/17653	0.225505	0.487222	0.365012	SNW1	1
GO_BP_Module_1	GO:0086014	atrial cardiac muscle cell action potential	1/224	20/17653	0.225505	0.487222	0.365012	NUP155	1
GO_BP_Module_1	GO:0086026	atrial cardiac muscle cell to AV node cell signaling	1/224	20/17653	0.225505	0.487222	0.365012	NUP155	1
GO_BP_Module_1	GO:0086066	atrial cardiac muscle cell to AV node cell communication	1/224	20/17653	0.225505	0.487222	0.365012	NUP155	1
GO_BP_Module_1	GO:1901798	positive regulation of signal transduction by p53 class mediator	1/224	20/17653	0.225505	0.487222	0.365012	DDX5	1
GO_BP_Module_1	GO:1990774	tumor necrosis factor secretion	1/224	20/17653	0.225505	0.487222	0.365012	DHX9	1
GO_BP_Module_1	GO:2001014	regulation of skeletal muscle cell differentiation	1/224	20/17653	0.225505	0.487222	0.365012	DDX5	1
GO_BP_Module_1	GO:0090316	positive regulation of intracellular protein transport	4/224	192/17653	0.227462	0.489819	0.366958	NUTF2/WBP11/RBM22/TPR	4
GO_BP_Module_1	GO:0042273	ribosomal large subunit biogenesis	2/224	71/17653	0.227534	0.489819	0.366958	NPM1/SNU13	2
GO_BP_Module_1	GO:0051851	modification by host of symbiont morphology or physiology	2/224	71/17653	0.227534	0.489819	0.366958	SNW1/HSPA8	2
GO_BP_Module_1	GO:0090502	RNA phosphodiester bond hydrolysis, endonucleolytic	2/224	72/17653	0.232219	0.499298	0.374059	CPSF4/CPSF3	2
GO_BP_Module_1	GO:0060249	anatomical structure homeostasis	7/224	393/17653	0.233235	0.500877	0.375242	TFIP11/HNRNPA1/HNRNPA2B1/HNRNPC/HNRNPD/HNRNPU/SNRNP40	7
GO_BP_Module_1	GO:0006622	protein targeting to lysosome	1/224	21/17653	0.235343	0.502972	0.376812	HSPA8	1
GO_BP_Module_1	GO:0035162	embryonic hemopoiesis	1/224	21/17653	0.235343	0.502972	0.376812	THOC5	1
GO_BP_Module_1	GO:0036499	PERK-mediated unfolded protein response	1/224	21/17653	0.235343	0.502972	0.376812	HSPA5	1
GO_BP_Module_1	GO:0043496	regulation of protein homodimerization activity	1/224	21/17653	0.235343	0.502972	0.376812	HSPA5	1
GO_BP_Module_1	GO:1901992	positive regulation of mitotic cell cycle phase transition	2/224	73/17653	0.236909	0.50571	0.378863	PLRG1/LSM10	2
GO_BP_Module_1	GO:0072347	response to anesthetic	2/224	74/17653	0.241605	0.515114	0.385908	HSPA5/EFTUD2	2
GO_BP_Module_1	GO:0010984	regulation of lipoprotein particle clearance	1/224	22/17653	0.245058	0.518739	0.388624	HNRNPK	1
GO_BP_Module_1	GO:0032799	low-density lipoprotein receptor particle metabolic process	1/224	22/17653	0.245058	0.518739	0.388624	HNRNPK	1
GO_BP_Module_1	GO:0060261	positive regulation of transcription initiation from RNA polymerase II promoter	1/224	22/17653	0.245058	0.518739	0.388624	GTF2F2	1
GO_BP_Module_1	GO:0070841	inclusion body assembly	1/224	22/17653	0.245058	0.518739	0.388624	HSPA1A	1
GO_BP_Module_1	GO:0072010	glomerular epithelium development	1/224	22/17653	0.245058	0.518739	0.388624	NUP93	1
GO_BP_Module_1	GO:0097150	neuronal stem cell population maintenance	1/224	22/17653	0.245058	0.518739	0.388624	SRRT	1
GO_BP_Module_1	GO:0030512	negative regulation of transforming growth factor beta receptor signaling pathway	2/224	75/17653	0.246305	0.518905	0.388748	HSPA1A/HSPA5	2
GO_BP_Module_1	GO:0032507	maintenance of protein location in cell	2/224	75/17653	0.246305	0.518905	0.388748	HNRNPU/HSPA5	2
GO_BP_Module_1	GO:0033143	regulation of intracellular steroid hormone receptor signaling pathway	2/224	75/17653	0.246305	0.518905	0.388748	DDX5/BUD31	2
GO_BP_Module_1	GO:0051702	interaction with symbiont	2/224	75/17653	0.246305	0.518905	0.388748	SNW1/HSPA8	2
GO_BP_Module_1	GO:0033045	regulation of sister chromatid segregation	2/224	76/17653	0.251008	0.527562	0.395233	HNRNPU/TPR	2
GO_BP_Module_1	GO:0055013	cardiac muscle cell development	2/224	76/17653	0.251008	0.527562	0.395233	HNRNPU/DDX39B	2
GO_BP_Module_1	GO:0007530	sex determination	1/224	23/17653	0.254649	0.531166	0.397934	SF1	1
GO_BP_Module_1	GO:0021680	cerebellar Purkinje cell layer development	1/224	23/17653	0.254649	0.531166	0.397934	HSPA5	1
GO_BP_Module_1	GO:0032506	cytokinetic process	1/224	23/17653	0.254649	0.531166	0.397934	NUP62	1
GO_BP_Module_1	GO:0050687	negative regulation of defense response to virus	1/224	23/17653	0.254649	0.531166	0.397934	PCBP2	1
GO_BP_Module_1	GO:0051457	maintenance of protein location in nucleus	1/224	23/17653	0.254649	0.531166	0.397934	HNRNPU	1
GO_BP_Module_1	GO:2000780	negative regulation of double-strand break repair	1/224	23/17653	0.254649	0.531166	0.397934	TFIP11	1
GO_BP_Module_1	GO:0006303	double-strand break repair via nonhomologous end joining	2/224	77/17653	0.255713	0.531166	0.397934	TFIP11/PRPF19	2
GO_BP_Module_1	GO:0031100	animal organ regeneration	2/224	77/17653	0.255713	0.531166	0.397934	SRSF1/SRSF5	2
GO_BP_Module_1	GO:1903321	negative regulation of protein modification by small protein conjugation or removal	2/224	77/17653	0.255713	0.531166	0.397934	U2AF2/HSPA1A	2
GO_BP_Module_1	GO:1903845	negative regulation of cellular response to transforming growth factor beta stimulus	2/224	77/17653	0.255713	0.531166	0.397934	HSPA1A/HSPA5	2
GO_BP_Module_1	GO:0009267	cellular response to starvation	3/224	139/17653	0.259027	0.537421	0.40262	HNRNPA1/HSPA5/HSPA8	3
GO_BP_Module_1	GO:1905897	regulation of response to endoplasmic reticulum stress	2/224	78/17653	0.260421	0.538549	0.403465	HSPA1A/HSPA5	2
GO_BP_Module_1	GO:0035690	cellular response to drug	6/224	340/17653	0.263832	0.538549	0.403465	HNRNPA1/HNRNPD/HSPA5/RBM22/EFTUD2/NUP93	6
GO_BP_Module_1	GO:0000470	maturation of LSU-rRNA	1/224	24/17653	0.264119	0.538549	0.403465	SNU13	1
GO_BP_Module_1	GO:0006266	DNA ligation	1/224	24/17653	0.264119	0.538549	0.403465	TFIP11	1
GO_BP_Module_1	GO:0021871	forebrain regionalization	1/224	24/17653	0.264119	0.538549	0.403465	TRA2B	1
GO_BP_Module_1	GO:0031293	membrane protein intracellular domain proteolysis	1/224	24/17653	0.264119	0.538549	0.403465	YBX1	1
GO_BP_Module_1	GO:0032104	regulation of response to extracellular stimulus	1/224	24/17653	0.264119	0.538549	0.403465	SNW1	1
GO_BP_Module_1	GO:0032107	regulation of response to nutrient levels	1/224	24/17653	0.264119	0.538549	0.403465	SNW1	1
GO_BP_Module_1	GO:0032800	receptor biosynthetic process	1/224	24/17653	0.264119	0.538549	0.403465	HNRNPK	1
GO_BP_Module_1	GO:0040001	establishment of mitotic spindle localization	1/224	24/17653	0.264119	0.538549	0.403465	KPNB1	1
GO_BP_Module_1	GO:0045910	negative regulation of DNA recombination	1/224	24/17653	0.264119	0.538549	0.403465	THOC1	1
GO_BP_Module_1	GO:0051642	centrosome localization	1/224	24/17653	0.264119	0.538549	0.403465	RANBP2	1
GO_BP_Module_1	GO:0060969	negative regulation of gene silencing	1/224	24/17653	0.264119	0.538549	0.403465	ELAVL1	1
GO_BP_Module_1	GO:2000765	regulation of cytoplasmic translation	1/224	24/17653	0.264119	0.538549	0.403465	DHX9	1
GO_BP_Module_1	GO:2000778	positive regulation of interleukin-6 secretion	1/224	24/17653	0.264119	0.538549	0.403465	DHX9	1
GO_BP_Module_1	GO:0043044	ATP-dependent chromatin remodeling	2/224	79/17653	0.265129	0.539369	0.404079	HNRNPC/NPM1	2
GO_BP_Module_1	GO:2001022	positive regulation of response to DNA damage stimulus	2/224	79/17653	0.265129	0.539369	0.404079	DDX5/DHX9	2
GO_BP_Module_1	GO:0051092	positive regulation of NF-kappaB transcription factor activity	3/224	141/17653	0.265869	0.539638	0.404281	DHX9/HSPA1A/NPM1	3
GO_BP_Module_1	GO:0071236	cellular response to antibiotic	3/224	141/17653	0.265869	0.539638	0.404281	HNRNPA1/HSPA5/NUP93	3
GO_BP_Module_1	GO:0000280	nuclear division	7/224	411/17653	0.267698	0.542731	0.406598	NUP62/HNRNPU/HSPA1A/KPNB1/NDC1/RANBP2/TPR	7
GO_BP_Module_1	GO:0031669	cellular response to nutrient levels	4/224	208/17653	0.271579	0.549658	0.411787	SNW1/HNRNPA1/HSPA5/HSPA8	4
GO_BP_Module_1	GO:0002230	positive regulation of defense response to virus by host	1/224	25/17653	0.27347	0.549658	0.411787	PQBP1	1
GO_BP_Module_1	GO:0006312	mitotic recombination	1/224	25/17653	0.27347	0.549658	0.411787	SNRNP40	1
GO_BP_Module_1	GO:0009299	mRNA transcription	1/224	25/17653	0.27347	0.549658	0.411787	DDX5	1
GO_BP_Module_1	GO:0035640	exploration behavior	1/224	25/17653	0.27347	0.549658	0.411787	EIF4A3	1
GO_BP_Module_1	GO:0045738	negative regulation of DNA repair	1/224	25/17653	0.27347	0.549658	0.411787	TFIP11	1
GO_BP_Module_1	GO:0051569	regulation of histone H3-K4 methylation	1/224	25/17653	0.27347	0.549658	0.411787	SNW1	1
GO_BP_Module_1	GO:0048511	rhythmic process	5/224	276/17653	0.273591	0.549658	0.411787	HNRNPR/DDX5/DHX9/HNRNPD/HNRNPU	5
GO_BP_Module_1	GO:0032465	regulation of cytokinesis	2/224	82/17653	0.279251	0.556628	0.417009	NUP62/PRPF40A	2
GO_BP_Module_1	GO:0050810	regulation of steroid biosynthetic process	2/224	82/17653	0.279251	0.556628	0.417009	KPNB1/SF1	2
GO_BP_Module_1	GO:0055006	cardiac cell development	2/224	82/17653	0.279251	0.556628	0.417009	HNRNPU/DDX39B	2
GO_BP_Module_1	GO:0030902	hindbrain development	3/224	145/17653	0.279615	0.556628	0.417009	CLP1/HNRNPD/HSPA5	3
GO_BP_Module_1	GO:0001975	response to amphetamine	1/224	26/17653	0.282702	0.556628	0.417009	RANBP2	1
GO_BP_Module_1	GO:0007020	microtubule nucleation	1/224	26/17653	0.282702	0.556628	0.417009	HSPA1A	1
GO_BP_Module_1	GO:0030511	positive regulation of transforming growth factor beta receptor signaling pathway	1/224	26/17653	0.282702	0.556628	0.417009	SNW1	1
GO_BP_Module_1	GO:0031116	positive regulation of microtubule polymerization	1/224	26/17653	0.282702	0.556628	0.417009	HSPA1A	1
GO_BP_Module_1	GO:0032647	regulation of interferon-alpha production	1/224	26/17653	0.282702	0.556628	0.417009	DHX9	1
GO_BP_Module_1	GO:0044788	modulation by host of viral process	1/224	26/17653	0.282702	0.556628	0.417009	HSPA8	1
GO_BP_Module_1	GO:0051984	positive regulation of chromosome segregation	1/224	26/17653	0.282702	0.556628	0.417009	HNRNPU	1
GO_BP_Module_1	GO:1901032	negative regulation of response to reactive oxygen species	1/224	26/17653	0.282702	0.556628	0.417009	NUP93	1
GO_BP_Module_1	GO:1902253	regulation of intrinsic apoptotic signaling pathway by p53 class mediator	1/224	26/17653	0.282702	0.556628	0.417009	HNRNPK	1
GO_BP_Module_1	GO:1902751	positive regulation of cell cycle G2/M phase transition	1/224	26/17653	0.282702	0.556628	0.417009	NPM1	1
GO_BP_Module_1	GO:1903206	negative regulation of hydrogen peroxide-induced cell death	1/224	26/17653	0.282702	0.556628	0.417009	NUP93	1
GO_BP_Module_1	GO:1903846	positive regulation of cellular response to transforming growth factor beta stimulus	1/224	26/17653	0.282702	0.556628	0.417009	SNW1	1
GO_BP_Module_1	GO:1904353	regulation of telomere capping	1/224	26/17653	0.282702	0.556628	0.417009	HNRNPD	1
GO_BP_Module_1	GO:2001039	negative regulation of cellular response to drug	1/224	26/17653	0.282702	0.556628	0.417009	NUP93	1
GO_BP_Module_1	GO:0031058	positive regulation of histone modification	2/224	83/17653	0.283956	0.558477	0.418395	SNW1/CHTOP	2
GO_BP_Module_1	GO:0000726	non-recombinational repair	2/224	84/17653	0.288657	0.566469	0.424382	TFIP11/PRPF19	2
GO_BP_Module_1	GO:0051781	positive regulation of cell division	2/224	84/17653	0.288657	0.566469	0.424382	NUP62/YBX1	2
GO_BP_Module_1	GO:0032607	interferon-alpha production	1/224	27/17653	0.291817	0.568899	0.426202	DHX9	1
GO_BP_Module_1	GO:0043921	modulation by host of viral transcription	1/224	27/17653	0.291817	0.568899	0.426202	SNW1	1
GO_BP_Module_1	GO:0052472	modulation by host of symbiont transcription	1/224	27/17653	0.291817	0.568899	0.426202	SNW1	1
GO_BP_Module_1	GO:0071539	protein localization to centrosome	1/224	27/17653	0.291817	0.568899	0.426202	NUP62	1
GO_BP_Module_1	GO:2000036	regulation of stem cell population maintenance	1/224	27/17653	0.291817	0.568899	0.426202	ELAVL1	1
GO_BP_Module_1	GO:2000727	positive regulation of cardiac muscle cell differentiation	1/224	27/17653	0.291817	0.568899	0.426202	DDX39B	1
GO_BP_Module_1	GO:0032392	DNA geometric change	2/224	85/17653	0.293355	0.57127	0.427979	DHX9/HNRNPA2B1	2
GO_BP_Module_1	GO:0010639	negative regulation of organelle organization	6/224	354/17653	0.294217	0.572322	0.428767	HNRNPA1/HNRNPC/HNRNPU/HSPA1A/NPM1/TPR	6
GO_BP_Module_1	GO:0006261	DNA-dependent DNA replication	3/224	151/17653	0.30035	0.580707	0.435049	ALYREF/SLBP/THOC1	3
GO_BP_Module_1	GO:0051262	protein tetramerization	3/224	151/17653	0.30035	0.580707	0.435049	NUDT21/NUP54/CPSF7	3
GO_BP_Module_1	GO:0000737	DNA catabolic process, endonucleolytic	1/224	28/17653	0.300817	0.580707	0.435049	KPNB1	1
GO_BP_Module_1	GO:0048710	regulation of astrocyte differentiation	1/224	28/17653	0.300817	0.580707	0.435049	PRPF19	1
GO_BP_Module_1	GO:0052312	modulation of transcription in other organism involved in symbiotic interaction	1/224	28/17653	0.300817	0.580707	0.435049	SNW1	1
GO_BP_Module_1	GO:0071480	cellular response to gamma radiation	1/224	28/17653	0.300817	0.580707	0.435049	HSPA5	1
GO_BP_Module_1	GO:1905508	protein localization to microtubule organizing center	1/224	28/17653	0.300817	0.580707	0.435049	NUP62	1
GO_BP_Module_1	GO:0030262	apoptotic nuclear changes	1/224	29/17653	0.309703	0.593988	0.444998	KPNB1	1
GO_BP_Module_1	GO:0031112	positive regulation of microtubule polymerization or depolymerization	1/224	29/17653	0.309703	0.593988	0.444998	HSPA1A	1
GO_BP_Module_1	GO:0032728	positive regulation of interferon-beta production	1/224	29/17653	0.309703	0.593988	0.444998	DHX9	1
GO_BP_Module_1	GO:0060260	regulation of transcription initiation from RNA polymerase II promoter	1/224	29/17653	0.309703	0.593988	0.444998	GTF2F2	1
GO_BP_Module_1	GO:0071295	cellular response to vitamin	1/224	29/17653	0.309703	0.593988	0.444998	SNW1	1
GO_BP_Module_1	GO:2000144	positive regulation of DNA-templated transcription, initiation	1/224	29/17653	0.309703	0.593988	0.444998	GTF2F2	1
GO_BP_Module_1	GO:0033273	response to vitamin	2/224	90/17653	0.31677	0.606882	0.454658	SNW1/SRSF2	2
GO_BP_Module_1	GO:0043414	macromolecule methylation	5/224	294/17653	0.317888	0.606882	0.454658	SNW1/CHTOP/HSPA8/SNRPB/SNRPD3	5
GO_BP_Module_1	GO:0043516	regulation of DNA damage response, signal transduction by p53 class mediator	1/224	30/17653	0.318477	0.606882	0.454658	DDX5	1
GO_BP_Module_1	GO:0045191	regulation of isotype switching	1/224	30/17653	0.318477	0.606882	0.454658	THOC1	1
GO_BP_Module_1	GO:0045648	positive regulation of erythrocyte differentiation	1/224	30/17653	0.318477	0.606882	0.454658	HSPA1A	1
GO_BP_Module_1	GO:0048384	retinoic acid receptor signaling pathway	1/224	30/17653	0.318477	0.606882	0.454658	SNW1	1
GO_BP_Module_1	GO:0090092	regulation of transmembrane receptor protein serine/threonine kinase signaling pathway	4/224	225/17653	0.319888	0.608919	0.456184	SNW1/HSPA1A/HSPA5/NUP93	4
GO_BP_Module_1	GO:0051302	regulation of cell division	3/224	157/17653	0.321164	0.610552	0.457408	NUP62/YBX1/PRPF40A	3
GO_BP_Module_1	GO:0097327	response to antineoplastic agent	2/224	91/17653	0.321434	0.610552	0.457408	HNRNPA1/HNRNPD	2
GO_BP_Module_1	GO:0051100	negative regulation of binding	3/224	158/17653	0.324636	0.612868	0.459143	TFIP11/HSPA5/EIF4A3	3
GO_BP_Module_1	GO:0003298	physiological muscle hypertrophy	1/224	31/17653	0.327139	0.612868	0.459143	DDX39B	1
GO_BP_Module_1	GO:0003301	physiological cardiac muscle hypertrophy	1/224	31/17653	0.327139	0.612868	0.459143	DDX39B	1
GO_BP_Module_1	GO:0006921	cellular component disassembly involved in execution phase of apoptosis	1/224	31/17653	0.327139	0.612868	0.459143	KPNB1	1
GO_BP_Module_1	GO:0007094	mitotic spindle assembly checkpoint	1/224	31/17653	0.327139	0.612868	0.459143	TPR	1
GO_BP_Module_1	GO:0010837	regulation of keratinocyte proliferation	1/224	31/17653	0.327139	0.612868	0.459143	SRSF6	1
GO_BP_Module_1	GO:0036003	positive regulation of transcription from RNA polymerase II promoter in response to stress	1/224	31/17653	0.327139	0.612868	0.459143	HSPA5	1
GO_BP_Module_1	GO:0050869	negative regulation of B cell activation	1/224	31/17653	0.327139	0.612868	0.459143	THOC1	1
GO_BP_Module_1	GO:0061049	cell growth involved in cardiac muscle cell development	1/224	31/17653	0.327139	0.612868	0.459143	DDX39B	1
GO_BP_Module_1	GO:0071173	spindle assembly checkpoint	1/224	31/17653	0.327139	0.612868	0.459143	TPR	1
GO_BP_Module_1	GO:0071174	mitotic spindle checkpoint	1/224	31/17653	0.327139	0.612868	0.459143	TPR	1
GO_BP_Module_1	GO:0071353	cellular response to interleukin-4	1/224	31/17653	0.327139	0.612868	0.459143	HSPA5	1
GO_BP_Module_1	GO:1902235	regulation of endoplasmic reticulum stress-induced intrinsic apoptotic signaling pathway	1/224	31/17653	0.327139	0.612868	0.459143	HSPA1A	1
GO_BP_Module_1	GO:0071560	cellular response to transforming growth factor beta stimulus	4/224	229/17653	0.331374	0.620148	0.464596	SNW1/HSPA1A/HSPA5/SNRNP70	4
GO_BP_Module_1	GO:0010574	regulation of vascular endothelial growth factor production	1/224	32/17653	0.335692	0.625592	0.468675	NUTF2	1
GO_BP_Module_1	GO:0045841	negative regulation of mitotic metaphase/anaphase transition	1/224	32/17653	0.335692	0.625592	0.468675	TPR	1
GO_BP_Module_1	GO:0086019	cell-cell signaling involved in cardiac conduction	1/224	32/17653	0.335692	0.625592	0.468675	NUP155	1
GO_BP_Module_1	GO:2000273	positive regulation of signaling receptor activity	1/224	32/17653	0.335692	0.625592	0.468675	BUD31	1
GO_BP_Module_1	GO:0071559	response to transforming growth factor beta	4/224	233/17653	0.342882	0.637317	0.477459	SNW1/HSPA1A/HSPA5/SNRNP70	4
GO_BP_Module_1	GO:0002701	negative regulation of production of molecular mediator of immune response	1/224	33/17653	0.344137	0.637317	0.477459	THOC1	1
GO_BP_Module_1	GO:0008608	attachment of spindle microtubules to kinetochore	1/224	33/17653	0.344137	0.637317	0.477459	HNRNPU	1
GO_BP_Module_1	GO:0030224	monocyte differentiation	1/224	33/17653	0.344137	0.637317	0.477459	THOC5	1
GO_BP_Module_1	GO:1902100	negative regulation of metaphase/anaphase transition of cell cycle	1/224	33/17653	0.344137	0.637317	0.477459	TPR	1
GO_BP_Module_1	GO:1903131	mononuclear cell differentiation	1/224	33/17653	0.344137	0.637317	0.477459	THOC5	1
GO_BP_Module_1	GO:0051651	maintenance of location in cell	2/224	96/17653	0.344625	0.637556	0.477638	HNRNPU/HSPA5	2
GO_BP_Module_1	GO:0007093	mitotic cell cycle checkpoint	3/224	166/17653	0.352391	0.643366	0.481991	NPM1/PRCC/TPR	3
GO_BP_Module_1	GO:0000460	maturation of 5.8S rRNA	1/224	34/17653	0.352475	0.643366	0.481991	MTREX	1
GO_BP_Module_1	GO:0006623	protein targeting to vacuole	1/224	34/17653	0.352475	0.643366	0.481991	HSPA8	1
GO_BP_Module_1	GO:0010573	vascular endothelial growth factor production	1/224	34/17653	0.352475	0.643366	0.481991	NUTF2	1
GO_BP_Module_1	GO:0031577	spindle checkpoint	1/224	34/17653	0.352475	0.643366	0.481991	TPR	1
GO_BP_Module_1	GO:0032212	positive regulation of telomere maintenance via telomerase	1/224	34/17653	0.352475	0.643366	0.481991	HNRNPA1	1
GO_BP_Module_1	GO:0048246	macrophage chemotaxis	1/224	34/17653	0.352475	0.643366	0.481991	NUP85	1
GO_BP_Module_1	GO:0070670	response to interleukin-4	1/224	34/17653	0.352475	0.643366	0.481991	HSPA5	1
GO_BP_Module_1	GO:0072604	interleukin-6 secretion	1/224	34/17653	0.352475	0.643366	0.481991	DHX9	1
GO_BP_Module_1	GO:1901099	negative regulation of signal transduction in absence of ligand	1/224	34/17653	0.352475	0.643366	0.481991	HSPA1A	1
GO_BP_Module_1	GO:1903205	regulation of hydrogen peroxide-induced cell death	1/224	34/17653	0.352475	0.643366	0.481991	NUP93	1
GO_BP_Module_1	GO:2001024	negative regulation of response to drug	1/224	34/17653	0.352475	0.643366	0.481991	NUP93	1
GO_BP_Module_1	GO:2001240	negative regulation of extrinsic apoptotic signaling pathway in absence of ligand	1/224	34/17653	0.352475	0.643366	0.481991	HSPA1A	1
GO_BP_Module_1	GO:0032091	negative regulation of protein binding	2/224	98/17653	0.353832	0.64518	0.48335	TFIP11/HSPA5	2
GO_BP_Module_1	GO:0031668	cellular response to extracellular stimulus	4/224	237/17653	0.354401	0.645555	0.483631	SNW1/HNRNPA1/HSPA5/HSPA8	4
GO_BP_Module_1	GO:0051147	regulation of muscle cell differentiation	3/224	167/17653	0.355854	0.647538	0.485116	YBX1/PTBP1/DDX39B	3
GO_BP_Module_1	GO:0009615	response to virus	5/224	310/17653	0.357966	0.649808	0.486817	PQBP1/HNRNPUL1/DHX9/GTF2F1/PCBP2	5
GO_BP_Module_1	GO:0002707	negative regulation of lymphocyte mediated immunity	1/224	35/17653	0.360707	0.649808	0.486817	THOC1	1
GO_BP_Module_1	GO:0002823	negative regulation of adaptive immune response based on somatic recombination of immune receptors built from immunoglobulin superfamily domains	1/224	35/17653	0.360707	0.649808	0.486817	THOC1	1
GO_BP_Module_1	GO:0034383	low-density lipoprotein particle clearance	1/224	35/17653	0.360707	0.649808	0.486817	HNRNPK	1
GO_BP_Module_1	GO:0051293	establishment of spindle localization	1/224	35/17653	0.360707	0.649808	0.486817	KPNB1	1
GO_BP_Module_1	GO:0071392	cellular response to estradiol stimulus	1/224	35/17653	0.360707	0.649808	0.486817	HNRNPD	1
GO_BP_Module_1	GO:1904707	positive regulation of vascular smooth muscle cell proliferation	1/224	35/17653	0.360707	0.649808	0.486817	DDX39B	1
GO_BP_Module_1	GO:2000648	positive regulation of stem cell proliferation	1/224	35/17653	0.360707	0.649808	0.486817	HNRNPU	1
GO_BP_Module_1	GO:2000816	negative regulation of mitotic sister chromatid separation	1/224	35/17653	0.360707	0.649808	0.486817	TPR	1
GO_BP_Module_1	GO:0048285	organelle fission	7/224	457/17653	0.360761	0.649808	0.486817	NUP62/HNRNPU/HSPA1A/KPNB1/NDC1/RANBP2/TPR	7
GO_BP_Module_1	GO:0006282	regulation of DNA repair	2/224	100/17653	0.362994	0.652507	0.488839	DHX9/TFIP11	2
GO_BP_Module_1	GO:0051983	regulation of chromosome segregation	2/224	100/17653	0.362994	0.652507	0.488839	HNRNPU/TPR	2
GO_BP_Module_1	GO:0033280	response to vitamin D	1/224	36/17653	0.368835	0.660334	0.494703	SNW1	1
GO_BP_Module_1	GO:0036474	cell death in response to hydrogen peroxide	1/224	36/17653	0.368835	0.660334	0.494703	NUP93	1
GO_BP_Module_1	GO:0060428	lung epithelium development	1/224	36/17653	0.368835	0.660334	0.494703	SRSF6	1
GO_BP_Module_1	GO:1905819	negative regulation of chromosome separation	1/224	36/17653	0.368835	0.660334	0.494703	TPR	1
GO_BP_Module_1	GO:0090100	positive regulation of transmembrane receptor protein serine/threonine kinase signaling pathway	2/224	102/17653	0.372106	0.66552	0.498587	SNW1/NUP93	2
GO_BP_Module_1	GO:0008630	intrinsic apoptotic signaling pathway in response to DNA damage	2/224	103/17653	0.376643	0.666638	0.499425	SNW1/HNRNPK	2
GO_BP_Module_1	GO:0006308	DNA catabolic process	1/224	37/17653	0.376861	0.666638	0.499425	KPNB1	1
GO_BP_Module_1	GO:0021587	cerebellum morphogenesis	1/224	37/17653	0.376861	0.666638	0.499425	HSPA5	1
GO_BP_Module_1	GO:0032467	positive regulation of cytokinesis	1/224	37/17653	0.376861	0.666638	0.499425	NUP62	1
GO_BP_Module_1	GO:0045742	positive regulation of epidermal growth factor receptor signaling pathway	1/224	37/17653	0.376861	0.666638	0.499425	NUP62	1
GO_BP_Module_1	GO:0051154	negative regulation of striated muscle cell differentiation	1/224	37/17653	0.376861	0.666638	0.499425	YBX1	1
GO_BP_Module_1	GO:0061462	protein localization to lysosome	1/224	37/17653	0.376861	0.666638	0.499425	HSPA8	1
GO_BP_Module_1	GO:0070423	nucleotide-binding oligomerization domain containing signaling pathway	1/224	37/17653	0.376861	0.666638	0.499425	HSPA1A	1
GO_BP_Module_1	GO:1902229	regulation of intrinsic apoptotic signaling pathway in response to DNA damage	1/224	37/17653	0.376861	0.666638	0.499425	HNRNPK	1
GO_BP_Module_1	GO:1905898	positive regulation of response to endoplasmic reticulum stress	1/224	37/17653	0.376861	0.666638	0.499425	HSPA1A	1
GO_BP_Module_1	GO:2001038	regulation of cellular response to drug	1/224	37/17653	0.376861	0.666638	0.499425	NUP93	1
GO_BP_Module_1	GO:0051091	positive regulation of DNA binding transcription factor activity	4/224	245/17653	0.377434	0.666988	0.499687	DHX9/HSPA1A/NPM1/BUD31	4
GO_BP_Module_1	GO:0032526	response to retinoic acid	2/224	104/17653	0.381167	0.671954	0.503408	SNW1/SNRNP70	2
GO_BP_Module_1	GO:2000045	regulation of G1/S transition of mitotic cell cycle	3/224	175/17653	0.383453	0.671954	0.503408	NPM1/PLRG1/LSM10	3
GO_BP_Module_1	GO:0002820	negative regulation of adaptive immune response	1/224	38/17653	0.384784	0.671954	0.503408	THOC1	1
GO_BP_Module_1	GO:0014075	response to amine	1/224	38/17653	0.384784	0.671954	0.503408	RANBP2	1
GO_BP_Module_1	GO:0033048	negative regulation of mitotic sister chromatid segregation	1/224	38/17653	0.384784	0.671954	0.503408	TPR	1
GO_BP_Module_1	GO:0035872	nucleotide-binding domain, leucine rich repeat containing receptor signaling pathway	1/224	38/17653	0.384784	0.671954	0.503408	HSPA1A	1
GO_BP_Module_1	GO:0045687	positive regulation of glial cell differentiation	1/224	38/17653	0.384784	0.671954	0.503408	PRPF19	1
GO_BP_Module_1	GO:0061614	pri-miRNA transcription by RNA polymerase II	1/224	38/17653	0.384784	0.671954	0.503408	DDX5	1
GO_BP_Module_1	GO:0098815	modulation of excitatory postsynaptic potential	1/224	38/17653	0.384784	0.671954	0.503408	EIF4A3	1
GO_BP_Module_1	GO:1901998	toxin transport	1/224	38/17653	0.384784	0.671954	0.503408	HSPA5	1
GO_BP_Module_1	GO:1905209	positive regulation of cardiocyte differentiation	1/224	38/17653	0.384784	0.671954	0.503408	DDX39B	1
GO_BP_Module_1	GO:2000142	regulation of DNA-templated transcription, initiation	1/224	38/17653	0.384784	0.671954	0.503408	GTF2F2	1
GO_BP_Module_1	GO:0002698	negative regulation of immune effector process	2/224	105/17653	0.385677	0.67219	0.503585	PCBP2/THOC1	2
GO_BP_Module_1	GO:0045185	maintenance of protein location	2/224	105/17653	0.385677	0.67219	0.503585	HNRNPU/HSPA5	2
GO_BP_Module_1	GO:0042594	response to starvation	3/224	177/17653	0.390316	0.679608	0.509142	HNRNPA1/HSPA5/HSPA8	3
GO_BP_Module_1	GO:0045616	regulation of keratinocyte differentiation	1/224	39/17653	0.392608	0.682261	0.51113	SRSF6	1
GO_BP_Module_1	GO:1901186	positive regulation of ERBB signaling pathway	1/224	39/17653	0.392608	0.682261	0.51113	NUP62	1
GO_BP_Module_1	GO:0030218	erythrocyte differentiation	2/224	107/17653	0.394653	0.685145	0.51329	HSPA1A/HSPA9	2
GO_BP_Module_1	GO:0019218	regulation of steroid metabolic process	2/224	108/17653	0.399119	0.690952	0.517641	KPNB1/SF1	2
GO_BP_Module_1	GO:0010613	positive regulation of cardiac muscle hypertrophy	1/224	40/17653	0.400332	0.690952	0.517641	DDX39B	1
GO_BP_Module_1	GO:0014742	positive regulation of muscle hypertrophy	1/224	40/17653	0.400332	0.690952	0.517641	DDX39B	1
GO_BP_Module_1	GO:0033046	negative regulation of sister chromatid segregation	1/224	40/17653	0.400332	0.690952	0.517641	TPR	1
GO_BP_Module_1	GO:0051653	spindle localization	1/224	40/17653	0.400332	0.690952	0.517641	KPNB1	1
GO_BP_Module_1	GO:1905517	macrophage migration	1/224	40/17653	0.400332	0.690952	0.517641	NUP85	1
GO_BP_Module_1	GO:0021987	cerebral cortex development	2/224	109/17653	0.403569	0.695863	0.52132	XAB2/TRA2B	2
GO_BP_Module_1	GO:0007179	transforming growth factor beta receptor signaling pathway	3/224	182/17653	0.407385	0.698762	0.523491	SNW1/HSPA1A/HSPA5	3
GO_BP_Module_1	GO:0021575	hindbrain morphogenesis	1/224	41/17653	0.407958	0.698762	0.523491	HSPA5	1
GO_BP_Module_1	GO:0043616	keratinocyte proliferation	1/224	41/17653	0.407958	0.698762	0.523491	SRSF6	1
GO_BP_Module_1	GO:0051985	negative regulation of chromosome segregation	1/224	41/17653	0.407958	0.698762	0.523491	TPR	1
GO_BP_Module_1	GO:1904036	negative regulation of epithelial cell apoptotic process	1/224	41/17653	0.407958	0.698762	0.523491	SRSF6	1
GO_BP_Module_1	GO:0030330	DNA damage response, signal transduction by p53 class mediator	2/224	110/17653	0.408004	0.698762	0.523491	DDX5/NPM1	2
GO_BP_Module_1	GO:0051153	regulation of striated muscle cell differentiation	2/224	110/17653	0.408004	0.698762	0.523491	YBX1/DDX39B	2
GO_BP_Module_1	GO:0007569	cell aging	2/224	111/17653	0.412423	0.705649	0.528651	NUP62/NPM1	2
GO_BP_Module_1	GO:0031396	regulation of protein ubiquitination	3/224	184/17653	0.414175	0.706131	0.529013	U2AF2/HSPA1A/HSPA5	3
GO_BP_Module_1	GO:0002204	somatic recombination of immunoglobulin genes involved in immune response	1/224	42/17653	0.415488	0.706131	0.529013	THOC1	1
GO_BP_Module_1	GO:0002208	somatic diversification of immunoglobulins involved in immune response	1/224	42/17653	0.415488	0.706131	0.529013	THOC1	1
GO_BP_Module_1	GO:0006509	membrane protein ectodomain proteolysis	1/224	42/17653	0.415488	0.706131	0.529013	RBMX	1
GO_BP_Module_1	GO:0045190	isotype switching	1/224	42/17653	0.415488	0.706131	0.529013	THOC1	1
GO_BP_Module_1	GO:0045540	regulation of cholesterol biosynthetic process	1/224	42/17653	0.415488	0.706131	0.529013	KPNB1	1
GO_BP_Module_1	GO:0051602	response to electrical stimulus	1/224	42/17653	0.415488	0.706131	0.529013	HNRNPD	1
GO_BP_Module_1	GO:0042177	negative regulation of protein catabolic process	2/224	113/17653	0.421212	0.713933	0.534857	SF3B3/SNRNP70	2
GO_BP_Module_1	GO:0002832	negative regulation of response to biotic stimulus	1/224	43/17653	0.422923	0.713933	0.534857	PCBP2	1
GO_BP_Module_1	GO:0021762	substantia nigra development	1/224	43/17653	0.422923	0.713933	0.534857	HSPA5	1
GO_BP_Module_1	GO:0034080	CENP-A containing nucleosome assembly	1/224	43/17653	0.422923	0.713933	0.534857	NPM1	1
GO_BP_Module_1	GO:0061641	CENP-A containing chromatin organization	1/224	43/17653	0.422923	0.713933	0.534857	NPM1	1
GO_BP_Module_1	GO:2000725	regulation of cardiac muscle cell differentiation	1/224	43/17653	0.422923	0.713933	0.534857	DDX39B	1
GO_BP_Module_1	GO:0006310	DNA recombination	4/224	261/17653	0.423208	0.713933	0.534857	ALYREF/KPNA2/SNRNP40/THOC1	4
GO_BP_Module_1	GO:0007178	transmembrane receptor protein serine/threonine kinase signaling pathway	5/224	336/17653	0.423294	0.713933	0.534857	DDX5/SNW1/HSPA1A/HSPA5/NUP93	5
GO_BP_Module_1	GO:0006338	chromatin remodeling	3/224	188/17653	0.427679	0.720643	0.539884	HNRNPC/NPM1/TPR	3
GO_BP_Module_1	GO:0034101	erythrocyte homeostasis	2/224	115/17653	0.429934	0.721575	0.540582	HSPA1A/HSPA9	2
GO_BP_Module_1	GO:0006984	ER-nucleus signaling pathway	1/224	44/17653	0.430263	0.721575	0.540582	HSPA5	1
GO_BP_Module_1	GO:0031113	regulation of microtubule polymerization	1/224	44/17653	0.430263	0.721575	0.540582	HSPA1A	1
GO_BP_Module_1	GO:0042059	negative regulation of epidermal growth factor receptor signaling pathway	1/224	44/17653	0.430263	0.721575	0.540582	NUP62	1
GO_BP_Module_1	GO:0070849	response to epidermal growth factor	1/224	44/17653	0.430263	0.721575	0.540582	TPR	1
GO_BP_Module_1	GO:0002704	negative regulation of leukocyte mediated immunity	1/224	45/17653	0.437511	0.727546	0.545056	THOC1	1
GO_BP_Module_1	GO:0031055	chromatin remodeling at centromere	1/224	45/17653	0.437511	0.727546	0.545056	NPM1	1
GO_BP_Module_1	GO:0032648	regulation of interferon-beta production	1/224	45/17653	0.437511	0.727546	0.545056	DHX9	1
GO_BP_Module_1	GO:0032757	positive regulation of interleukin-8 production	1/224	45/17653	0.437511	0.727546	0.545056	HSPA1A	1
GO_BP_Module_1	GO:0035850	epithelial cell differentiation involved in kidney development	1/224	45/17653	0.437511	0.727546	0.545056	NUP93	1
GO_BP_Module_1	GO:0048701	embryonic cranial skeleton morphogenesis	1/224	45/17653	0.437511	0.727546	0.545056	EIF4A3	1
GO_BP_Module_1	GO:0055023	positive regulation of cardiac muscle tissue growth	1/224	45/17653	0.437511	0.727546	0.545056	DDX39B	1
GO_BP_Module_1	GO:0070534	protein K63-linked ubiquitination	1/224	45/17653	0.437511	0.727546	0.545056	PRPF19	1
GO_BP_Module_1	GO:0072666	establishment of protein localization to vacuole	1/224	45/17653	0.437511	0.727546	0.545056	HSPA8	1
GO_BP_Module_1	GO:0090101	negative regulation of transmembrane receptor protein serine/threonine kinase signaling pathway	2/224	117/17653	0.438586	0.728652	0.545884	HSPA1A/HSPA5	2
GO_BP_Module_1	GO:0051668	localization within membrane	2/224	118/17653	0.442885	0.731907	0.548323	NDC1/NUP133	2
GO_BP_Module_1	GO:1902806	regulation of cell cycle G1/S phase transition	3/224	193/17653	0.444403	0.731907	0.548323	NPM1/PLRG1/LSM10	3
GO_BP_Module_1	GO:0001961	positive regulation of cytokine-mediated signaling pathway	1/224	46/17653	0.444667	0.731907	0.548323	HSPA1A	1
GO_BP_Module_1	GO:0002712	regulation of B cell mediated immunity	1/224	46/17653	0.444667	0.731907	0.548323	THOC1	1
GO_BP_Module_1	GO:0002889	regulation of immunoglobulin mediated immune response	1/224	46/17653	0.444667	0.731907	0.548323	THOC1	1
GO_BP_Module_1	GO:0007129	synapsis	1/224	46/17653	0.444667	0.731907	0.548323	NDC1	1
GO_BP_Module_1	GO:0016447	somatic recombination of immunoglobulin gene segments	1/224	46/17653	0.444667	0.731907	0.548323	THOC1	1
GO_BP_Module_1	GO:0030857	negative regulation of epithelial cell differentiation	1/224	46/17653	0.444667	0.731907	0.548323	SRSF6	1
GO_BP_Module_1	GO:1901031	regulation of response to reactive oxygen species	1/224	46/17653	0.444667	0.731907	0.548323	NUP93	1
GO_BP_Module_1	GO:2001239	regulation of extrinsic apoptotic signaling pathway in absence of ligand	1/224	46/17653	0.444667	0.731907	0.548323	HSPA1A	1
GO_BP_Module_1	GO:0043618	regulation of transcription from RNA polymerase II promoter in response to stress	2/224	119/17653	0.447166	0.73466	0.550385	HSPA1A/HSPA5	2
GO_BP_Module_1	GO:0046718	viral entry into host cell	2/224	119/17653	0.447166	0.73466	0.550385	HSPA1A/NUP153	2
GO_BP_Module_1	GO:1903829	positive regulation of cellular protein localization	5/224	347/17653	0.450649	0.738743	0.553445	NUTF2/NUP62/WBP11/RBM22/TPR	5
GO_BP_Module_1	GO:0007623	circadian rhythm	3/224	195/17653	0.45104	0.738743	0.553445	HNRNPR/HNRNPD/HNRNPU	3
GO_BP_Module_1	GO:0032608	interferon-beta production	1/224	47/17653	0.451732	0.738743	0.553445	DHX9	1
GO_BP_Module_1	GO:1901028	regulation of mitochondrial outer membrane permeabilization involved in apoptotic signaling pathway	1/224	47/17653	0.451732	0.738743	0.553445	HSPA1A	1
GO_BP_Module_1	GO:1903146	regulation of autophagy of mitochondrion	1/224	47/17653	0.451732	0.738743	0.553445	WBP11	1
GO_BP_Module_1	GO:0072331	signal transduction by p53 class mediator	4/224	272/17653	0.454219	0.742128	0.55598	DDX5/SNW1/HNRNPK/NPM1	4
GO_BP_Module_1	GO:0051098	regulation of binding	5/224	349/17653	0.45559	0.743136	0.556735	DHX9/TFIP11/HSPA5/NCBP1/EIF4A3	5
GO_BP_Module_1	GO:0055007	cardiac muscle cell differentiation	2/224	121/17653	0.455673	0.743136	0.556735	HNRNPU/DDX39B	2
GO_BP_Module_1	GO:0002381	immunoglobulin production involved in immunoglobulin mediated immune response	1/224	48/17653	0.458707	0.743307	0.556863	THOC1	1
GO_BP_Module_1	GO:0030071	regulation of mitotic metaphase/anaphase transition	1/224	48/17653	0.458707	0.743307	0.556863	TPR	1
GO_BP_Module_1	GO:0045739	positive regulation of DNA repair	1/224	48/17653	0.458707	0.743307	0.556863	DHX9	1
GO_BP_Module_1	GO:0045747	positive regulation of Notch signaling pathway	1/224	48/17653	0.458707	0.743307	0.556863	SNW1	1
GO_BP_Module_1	GO:0045839	negative regulation of mitotic nuclear division	1/224	48/17653	0.458707	0.743307	0.556863	TPR	1
GO_BP_Module_1	GO:0046580	negative regulation of Ras protein signal transduction	1/224	48/17653	0.458707	0.743307	0.556863	NUP62	1
GO_BP_Module_1	GO:0048260	positive regulation of receptor-mediated endocytosis	1/224	48/17653	0.458707	0.743307	0.556863	HNRNPK	1
GO_BP_Module_1	GO:0000082	G1/S transition of mitotic cell cycle	4/224	276/17653	0.465366	0.751723	0.563169	NPM1/PLRG1/RANBP2/LSM10	4
GO_BP_Module_1	GO:0032480	negative regulation of type I interferon production	1/224	49/17653	0.465594	0.751723	0.563169	PCBP2	1
GO_BP_Module_1	GO:0060421	positive regulation of heart growth	1/224	49/17653	0.465594	0.751723	0.563169	DDX39B	1
GO_BP_Module_1	GO:1902099	regulation of metaphase/anaphase transition of cell cycle	1/224	49/17653	0.465594	0.751723	0.563169	TPR	1
GO_BP_Module_1	GO:0071229	cellular response to acid chemical	3/224	200/17653	0.467489	0.754097	0.564947	SNW1/HNRNPD/SNRNP70	3
GO_BP_Module_1	GO:0032259	methylation	5/224	355/17653	0.470336	0.758001	0.567872	SNW1/CHTOP/HSPA8/SNRPB/SNRPD3	5
GO_BP_Module_1	GO:0010823	negative regulation of mitochondrion organization	1/224	50/17653	0.472394	0.759355	0.568886	HSPA1A	1
GO_BP_Module_1	GO:0051568	histone H3-K4 methylation	1/224	50/17653	0.472394	0.759355	0.568886	SNW1	1
GO_BP_Module_1	GO:0043620	regulation of DNA-templated transcription in response to stress	2/224	125/17653	0.472459	0.759355	0.568886	HSPA1A/HSPA5	2
GO_BP_Module_1	GO:0007091	metaphase/anaphase transition of mitotic cell cycle	1/224	51/17653	0.479108	0.767957	0.57533	TPR	1
GO_BP_Module_1	GO:0033260	nuclear DNA replication	1/224	51/17653	0.479108	0.767957	0.57533	SLBP	1
GO_BP_Module_1	GO:0071320	cellular response to cAMP	1/224	51/17653	0.479108	0.767957	0.57533	HSPA5	1
GO_BP_Module_1	GO:0071216	cellular response to biotic stimulus	3/224	204/17653	0.480491	0.769478	0.57647	PRPF8/HSPA5/PABPN1	3
GO_BP_Module_1	GO:0010676	positive regulation of cellular carbohydrate metabolic process	1/224	52/17653	0.485737	0.775084	0.58067	RANBP2	1
GO_BP_Module_1	GO:0044784	metaphase/anaphase transition of cell cycle	1/224	52/17653	0.485737	0.775084	0.58067	TPR	1
GO_BP_Module_1	GO:0048641	regulation of skeletal muscle tissue development	1/224	52/17653	0.485737	0.775084	0.58067	DDX5	1
GO_BP_Module_1	GO:0060425	lung morphogenesis	1/224	52/17653	0.485737	0.775084	0.58067	SRSF6	1
GO_BP_Module_1	GO:0030522	intracellular receptor signaling pathway	4/224	285/17653	0.490141	0.781316	0.585339	DDX5/SNW1/HSPA1A/BUD31	4
GO_BP_Module_1	GO:0006336	DNA replication-independent nucleosome assembly	1/224	53/17653	0.492282	0.781316	0.585339	NPM1	1
GO_BP_Module_1	GO:0034508	centromere complex assembly	1/224	53/17653	0.492282	0.781316	0.585339	NPM1	1
GO_BP_Module_1	GO:0048146	positive regulation of fibroblast proliferation	1/224	53/17653	0.492282	0.781316	0.585339	DHX9	1
GO_BP_Module_1	GO:0086002	cardiac muscle cell action potential involved in contraction	1/224	53/17653	0.492282	0.781316	0.585339	NUP155	1
GO_BP_Module_1	GO:0090181	regulation of cholesterol metabolic process	1/224	53/17653	0.492282	0.781316	0.585339	KPNB1	1
GO_BP_Module_1	GO:0030968	endoplasmic reticulum unfolded protein response	2/224	130/17653	0.493	0.781757	0.585669	HSPA1A/HSPA5	2
GO_BP_Module_1	GO:0071356	cellular response to tumor necrosis factor	4/224	287/17653	0.495585	0.785155	0.588214	PRPF8/DHX9/HSPA1A/SNRNP70	4
GO_BP_Module_1	GO:0010965	regulation of mitotic sister chromatid separation	1/224	54/17653	0.498744	0.786651	0.589335	TPR	1
GO_BP_Module_1	GO:0034724	DNA replication-independent nucleosome organization	1/224	54/17653	0.498744	0.786651	0.589335	NPM1	1
GO_BP_Module_1	GO:0051058	negative regulation of small GTPase mediated signal transduction	1/224	54/17653	0.498744	0.786651	0.589335	NUP62	1
GO_BP_Module_1	GO:1900408	negative regulation of cellular response to oxidative stress	1/224	54/17653	0.498744	0.786651	0.589335	NUP93	1
GO_BP_Module_1	GO:1903202	negative regulation of oxidative stress-induced cell death	1/224	54/17653	0.498744	0.786651	0.589335	NUP93	1
GO_BP_Module_1	GO:0007006	mitochondrial membrane organization	2/224	132/17653	0.501074	0.788227	0.590516	HSPA1A/HSPA4	2
GO_BP_Module_1	GO:0016571	histone methylation	2/224	132/17653	0.501074	0.788227	0.590516	SNW1/CHTOP	2
GO_BP_Module_1	GO:0060048	cardiac muscle contraction	2/224	132/17653	0.501074	0.788227	0.590516	SRSF1/NUP155	2
GO_BP_Module_1	GO:0097193	intrinsic apoptotic signaling pathway	4/224	290/17653	0.503703	0.789006	0.5911	DDX5/SNW1/HNRNPK/HSPA1A	4
GO_BP_Module_1	GO:0008088	axo-dendritic transport	1/224	55/17653	0.505124	0.789006	0.5911	HSPA8	1
GO_BP_Module_1	GO:0010332	response to gamma radiation	1/224	55/17653	0.505124	0.789006	0.5911	HSPA5	1
GO_BP_Module_1	GO:0032922	circadian regulation of gene expression	1/224	55/17653	0.505124	0.789006	0.5911	HNRNPU	1
GO_BP_Module_1	GO:0048662	negative regulation of smooth muscle cell proliferation	1/224	55/17653	0.505124	0.789006	0.5911	SF1	1
GO_BP_Module_1	GO:0061005	cell differentiation involved in kidney development	1/224	55/17653	0.505124	0.789006	0.5911	NUP93	1
GO_BP_Module_1	GO:0086065	cell communication involved in cardiac conduction	1/224	55/17653	0.505124	0.789006	0.5911	NUP155	1
GO_BP_Module_1	GO:0097345	mitochondrial outer membrane permeabilization	1/224	55/17653	0.505124	0.789006	0.5911	HSPA1A	1
GO_BP_Module_1	GO:1903320	regulation of protein modification by small protein conjugation or removal	3/224	212/17653	0.506037	0.789738	0.591648	U2AF2/HSPA1A/HSPA5	3
GO_BP_Module_1	GO:0006414	translational elongation	2/224	134/17653	0.509066	0.790923	0.592536	EFTUD2/EIF4A3	2
GO_BP_Module_1	GO:0071103	DNA conformation change	4/224	292/17653	0.509084	0.790923	0.592536	DHX9/HNRNPA2B1/NPM1/TPR	4
GO_BP_Module_1	GO:0002562	somatic diversification of immune receptors via germline recombination within a single locus	1/224	56/17653	0.511423	0.790923	0.592536	THOC1	1
GO_BP_Module_1	GO:0002637	regulation of immunoglobulin production	1/224	56/17653	0.511423	0.790923	0.592536	THOC1	1
GO_BP_Module_1	GO:0016444	somatic cell DNA recombination	1/224	56/17653	0.511423	0.790923	0.592536	THOC1	1
GO_BP_Module_1	GO:0031122	cytoplasmic microtubule organization	1/224	56/17653	0.511423	0.790923	0.592536	KPNB1	1
GO_BP_Module_1	GO:0045740	positive regulation of DNA replication	1/224	56/17653	0.511423	0.790923	0.592536	DHX9	1
GO_BP_Module_1	GO:0051306	mitotic sister chromatid separation	1/224	56/17653	0.511423	0.790923	0.592536	TPR	1
GO_BP_Module_1	GO:1901185	negative regulation of ERBB signaling pathway	1/224	56/17653	0.511423	0.790923	0.592536	NUP62	1
GO_BP_Module_1	GO:1902883	negative regulation of response to oxidative stress	1/224	56/17653	0.511423	0.790923	0.592536	NUP93	1
GO_BP_Module_1	GO:0030260	entry into host cell	2/224	135/17653	0.513031	0.790923	0.592536	HSPA1A/NUP153	2
GO_BP_Module_1	GO:0044409	entry into host	2/224	135/17653	0.513031	0.790923	0.592536	HSPA1A/NUP153	2
GO_BP_Module_1	GO:0051806	entry into cell of other organism involved in symbiotic interaction	2/224	135/17653	0.513031	0.790923	0.592536	HSPA1A/NUP153	2
GO_BP_Module_1	GO:0051828	entry into other organism involved in symbiotic interaction	2/224	135/17653	0.513031	0.790923	0.592536	HSPA1A/NUP153	2
GO_BP_Module_1	GO:0007612	learning	2/224	136/17653	0.516974	0.793897	0.594764	AAAS/EIF4A3	2
GO_BP_Module_1	GO:0031056	regulation of histone modification	2/224	136/17653	0.516974	0.793897	0.594764	SNW1/CHTOP	2
GO_BP_Module_1	GO:0044843	cell cycle G1/S phase transition	4/224	295/17653	0.517107	0.793897	0.594764	NPM1/PLRG1/RANBP2/LSM10	4
GO_BP_Module_1	GO:0014015	positive regulation of gliogenesis	1/224	57/17653	0.517642	0.793897	0.594764	PRPF19	1
GO_BP_Module_1	GO:0034381	plasma lipoprotein particle clearance	1/224	57/17653	0.517642	0.793897	0.594764	HNRNPK	1
GO_BP_Module_1	GO:0043486	histone exchange	1/224	57/17653	0.517642	0.793897	0.594764	NPM1	1
GO_BP_Module_1	GO:0006260	DNA replication	4/224	296/17653	0.519768	0.796437	0.596667	ALYREF/DHX9/SLBP/THOC1	4
GO_BP_Module_1	GO:0051495	positive regulation of cytoskeleton organization	3/224	217/17653	0.521672	0.796437	0.596667	NUP62/HSPA1A/RANBP2	3
GO_BP_Module_1	GO:0030520	intracellular estrogen receptor signaling pathway	1/224	58/17653	0.523783	0.796437	0.596667	DDX5	1
GO_BP_Module_1	GO:0045604	regulation of epidermal cell differentiation	1/224	58/17653	0.523783	0.796437	0.596667	SRSF6	1
GO_BP_Module_1	GO:0051784	negative regulation of nuclear division	1/224	58/17653	0.523783	0.796437	0.596667	TPR	1
GO_BP_Module_1	GO:0055025	positive regulation of cardiac muscle tissue development	1/224	58/17653	0.523783	0.796437	0.596667	DDX39B	1
GO_BP_Module_1	GO:0072665	protein localization to vacuole	1/224	58/17653	0.523783	0.796437	0.596667	HSPA8	1
GO_BP_Module_1	GO:1905207	regulation of cardiocyte differentiation	1/224	58/17653	0.523783	0.796437	0.596667	DDX39B	1
GO_BP_Module_1	GO:1905818	regulation of chromosome separation	1/224	58/17653	0.523783	0.796437	0.596667	TPR	1
GO_BP_Module_1	GO:2000779	regulation of double-strand break repair	1/224	58/17653	0.523783	0.796437	0.596667	TFIP11	1
GO_BP_Module_1	GO:0030518	intracellular steroid hormone receptor signaling pathway	2/224	138/17653	0.524798	0.797298	0.597312	DDX5/BUD31	2
GO_BP_Module_1	GO:0002262	myeloid cell homeostasis	2/224	139/17653	0.528678	0.801538	0.600488	HSPA1A/HSPA9	2
GO_BP_Module_1	GO:0070059	intrinsic apoptotic signaling pathway in response to endoplasmic reticulum stress	1/224	59/17653	0.529845	0.801538	0.600488	HSPA1A	1
GO_BP_Module_1	GO:0071806	protein transmembrane transport	1/224	59/17653	0.529845	0.801538	0.600488	HSPA8	1
GO_BP_Module_1	GO:1904705	regulation of vascular smooth muscle cell proliferation	1/224	59/17653	0.529845	0.801538	0.600488	DDX39B	1
GO_BP_Module_1	GO:1990874	vascular smooth muscle cell proliferation	1/224	59/17653	0.529845	0.801538	0.600488	DDX39B	1
GO_BP_Module_1	GO:0002753	cytoplasmic pattern recognition receptor signaling pathway	1/224	60/17653	0.535831	0.80784	0.60521	HSPA1A	1
GO_BP_Module_1	GO:0044786	cell cycle DNA replication	1/224	60/17653	0.535831	0.80784	0.60521	SLBP	1
GO_BP_Module_1	GO:0045143	homologous chromosome segregation	1/224	60/17653	0.535831	0.80784	0.60521	NDC1	1
GO_BP_Module_1	GO:0071242	cellular response to ammonium ion	1/224	60/17653	0.535831	0.80784	0.60521	HNRNPD	1
GO_BP_Module_1	GO:2000736	regulation of stem cell differentiation	2/224	141/17653	0.536373	0.807972	0.605309	HNRNPU/HSPA9	2
GO_BP_Module_1	GO:0010803	regulation of tumor necrosis factor-mediated signaling pathway	1/224	61/17653	0.541741	0.811241	0.607758	HSPA1A	1
GO_BP_Module_1	GO:0031670	cellular response to nutrient	1/224	61/17653	0.541741	0.811241	0.607758	SNW1	1
GO_BP_Module_1	GO:0032835	glomerulus development	1/224	61/17653	0.541741	0.811241	0.607758	NUP93	1
GO_BP_Module_1	GO:0042255	ribosome assembly	1/224	61/17653	0.541741	0.811241	0.607758	NPM1	1
GO_BP_Module_1	GO:0046622	positive regulation of organ growth	1/224	61/17653	0.541741	0.811241	0.607758	DDX39B	1
GO_BP_Module_1	GO:0071385	cellular response to glucocorticoid stimulus	1/224	61/17653	0.541741	0.811241	0.607758	HNRNPU	1
GO_BP_Module_1	GO:1902110	positive regulation of mitochondrial membrane permeability involved in apoptotic process	1/224	61/17653	0.541741	0.811241	0.607758	HSPA1A	1
GO_BP_Module_1	GO:0051607	defense response to virus	3/224	224/17653	0.543103	0.811859	0.608221	PQBP1/DHX9/PCBP2	3
GO_BP_Module_1	GO:0034612	response to tumor necrosis factor	4/224	305/17653	0.543398	0.811859	0.608221	PRPF8/DHX9/HSPA1A/SNRNP70	4
GO_BP_Module_1	GO:0016202	regulation of striated muscle tissue development	2/224	143/17653	0.543982	0.811859	0.608221	DDX5/DDX39B	2
GO_BP_Module_1	GO:0048660	regulation of smooth muscle cell proliferation	2/224	143/17653	0.543982	0.811859	0.608221	SF1/DDX39B	2
GO_BP_Module_1	GO:0006977	DNA damage response, signal transduction by p53 class mediator resulting in cell cycle arrest	1/224	62/17653	0.547576	0.815852	0.611212	NPM1	1
GO_BP_Module_1	GO:0072091	regulation of stem cell proliferation	1/224	62/17653	0.547576	0.815852	0.611212	HNRNPU	1
GO_BP_Module_1	GO:0071496	cellular response to external stimulus	4/224	307/17653	0.548569	0.816646	0.611807	SNW1/HNRNPA1/HSPA5/HSPA8	4
GO_BP_Module_1	GO:1901861	regulation of muscle tissue development	2/224	145/17653	0.551505	0.816897	0.611995	DDX5/DDX39B	2
GO_BP_Module_1	GO:0000302	response to reactive oxygen species	3/224	227/17653	0.552117	0.816897	0.611995	HNRNPD/TRA2B/NUP93	3
GO_BP_Module_1	GO:0030032	lamellipodium assembly	1/224	63/17653	0.553337	0.816897	0.611995	NUP85	1
GO_BP_Module_1	GO:0032677	regulation of interleukin-8 production	1/224	63/17653	0.553337	0.816897	0.611995	HSPA1A	1
GO_BP_Module_1	GO:0048857	neural nucleus development	1/224	63/17653	0.553337	0.816897	0.611995	HSPA5	1
GO_BP_Module_1	GO:0071230	cellular response to amino acid stimulus	1/224	63/17653	0.553337	0.816897	0.611995	HNRNPD	1
GO_BP_Module_1	GO:0072431	signal transduction involved in mitotic G1 DNA damage checkpoint	1/224	63/17653	0.553337	0.816897	0.611995	NPM1	1
GO_BP_Module_1	GO:0086003	cardiac muscle cell contraction	1/224	63/17653	0.553337	0.816897	0.611995	NUP155	1
GO_BP_Module_1	GO:1902400	intracellular signal transduction involved in G1 DNA damage checkpoint	1/224	63/17653	0.553337	0.816897	0.611995	NPM1	1
GO_BP_Module_1	GO:1902686	mitochondrial outer membrane permeabilization involved in programmed cell death	1/224	63/17653	0.553337	0.816897	0.611995	HSPA1A	1
GO_BP_Module_1	GO:0002377	immunoglobulin production	2/224	146/17653	0.555233	0.818335	0.613072	CTNNBL1/THOC1	2
GO_BP_Module_1	GO:0048659	smooth muscle cell proliferation	2/224	146/17653	0.555233	0.818335	0.613072	SF1/DDX39B	2
GO_BP_Module_1	GO:0048634	regulation of muscle organ development	2/224	147/17653	0.558939	0.822559	0.616237	DDX5/DDX39B	2
GO_BP_Module_1	GO:1902930	regulation of alcohol biosynthetic process	1/224	64/17653	0.559025	0.822559	0.616237	KPNB1	1
GO_BP_Module_1	GO:0001701	in utero embryonic development	4/224	312/17653	0.561363	0.825315	0.618301	PRPF19/YBX1/XAB2/SRSF1	4
GO_BP_Module_1	GO:0035794	positive regulation of mitochondrial membrane permeability	1/224	65/17653	0.564641	0.825352	0.618329	HSPA1A	1
GO_BP_Module_1	GO:0045685	regulation of glial cell differentiation	1/224	65/17653	0.564641	0.825352	0.618329	PRPF19	1
GO_BP_Module_1	GO:0071384	cellular response to corticosteroid stimulus	1/224	65/17653	0.564641	0.825352	0.618329	HNRNPU	1
GO_BP_Module_1	GO:0072413	signal transduction involved in mitotic cell cycle checkpoint	1/224	65/17653	0.564641	0.825352	0.618329	NPM1	1
GO_BP_Module_1	GO:1902402	signal transduction involved in mitotic DNA damage checkpoint	1/224	65/17653	0.564641	0.825352	0.618329	NPM1	1
GO_BP_Module_1	GO:1902403	signal transduction involved in mitotic DNA integrity checkpoint	1/224	65/17653	0.564641	0.825352	0.618329	NPM1	1
GO_BP_Module_1	GO:1904888	cranial skeletal system development	1/224	65/17653	0.564641	0.825352	0.618329	EIF4A3	1
GO_BP_Module_1	GO:0035051	cardiocyte differentiation	2/224	150/17653	0.569927	0.830041	0.621842	HNRNPU/DDX39B	2
GO_BP_Module_1	GO:0002312	B cell activation involved in immune response	1/224	66/17653	0.570186	0.830041	0.621842	THOC1	1
GO_BP_Module_1	GO:0010611	regulation of cardiac muscle hypertrophy	1/224	66/17653	0.570186	0.830041	0.621842	DDX39B	1
GO_BP_Module_1	GO:0060395	SMAD protein signal transduction	1/224	66/17653	0.570186	0.830041	0.621842	NUP93	1
GO_BP_Module_1	GO:1902117	positive regulation of organelle assembly	1/224	66/17653	0.570186	0.830041	0.621842	NUP62	1
GO_BP_Module_1	GO:0009755	hormone-mediated signaling pathway	3/224	234/17653	0.572739	0.833075	0.624115	DDX5/NUP62/BUD31	3
GO_BP_Module_1	GO:0000281	mitotic cytokinesis	1/224	67/17653	0.57566	0.83323	0.624231	NUP62	1
GO_BP_Module_1	GO:0006695	cholesterol biosynthetic process	1/224	67/17653	0.57566	0.83323	0.624231	KPNB1	1
GO_BP_Module_1	GO:0032760	positive regulation of tumor necrosis factor production	1/224	67/17653	0.57566	0.83323	0.624231	DHX9	1
GO_BP_Module_1	GO:0071479	cellular response to ionizing radiation	1/224	67/17653	0.57566	0.83323	0.624231	HSPA5	1
GO_BP_Module_1	GO:1902108	regulation of mitochondrial membrane permeability involved in apoptotic process	1/224	67/17653	0.57566	0.83323	0.624231	HSPA1A	1
GO_BP_Module_1	GO:1905710	positive regulation of membrane permeability	1/224	67/17653	0.57566	0.83323	0.624231	HSPA1A	1
GO_BP_Module_1	GO:0006626	protein targeting to mitochondrion	2/224	152/17653	0.577142	0.834015	0.624819	HSPA4/WBP11	2
GO_BP_Module_1	GO:0090288	negative regulation of cellular response to growth factor stimulus	2/224	152/17653	0.577142	0.834015	0.624819	HSPA1A/HSPA5	2
GO_BP_Module_1	GO:0014743	regulation of muscle hypertrophy	1/224	68/17653	0.581065	0.83764	0.627535	DDX39B	1
GO_BP_Module_1	GO:0045913	positive regulation of carbohydrate metabolic process	1/224	68/17653	0.581065	0.83764	0.627535	RANBP2	1
GO_BP_Module_1	GO:0070192	chromosome organization involved in meiotic cell cycle	1/224	68/17653	0.581065	0.83764	0.627535	NDC1	1
GO_BP_Module_1	GO:0035914	skeletal muscle cell differentiation	1/224	69/17653	0.586402	0.841915	0.630738	DDX5	1
GO_BP_Module_1	GO:0048708	astrocyte differentiation	1/224	69/17653	0.586402	0.841915	0.630738	PRPF19	1
GO_BP_Module_1	GO:0051155	positive regulation of striated muscle cell differentiation	1/224	69/17653	0.586402	0.841915	0.630738	DDX39B	1
GO_BP_Module_1	GO:0055021	regulation of cardiac muscle tissue growth	1/224	69/17653	0.586402	0.841915	0.630738	DDX39B	1
GO_BP_Module_1	GO:1902653	secondary alcohol biosynthetic process	1/224	69/17653	0.586402	0.841915	0.630738	KPNB1	1
GO_BP_Module_1	GO:0071248	cellular response to metal ion	2/224	156/17653	0.591306	0.84606	0.633843	FUS/HSPA5	2
GO_BP_Module_1	GO:0032637	interleukin-8 production	1/224	70/17653	0.59167	0.84606	0.633843	HSPA1A	1
GO_BP_Module_1	GO:0038034	signal transduction in absence of ligand	1/224	70/17653	0.59167	0.84606	0.633843	HSPA1A	1
GO_BP_Module_1	GO:0097192	extrinsic apoptotic signaling pathway in absence of ligand	1/224	70/17653	0.59167	0.84606	0.633843	HSPA1A	1
GO_BP_Module_1	GO:1903557	positive regulation of tumor necrosis factor superfamily cytokine production	1/224	70/17653	0.59167	0.84606	0.633843	DHX9	1
GO_BP_Module_1	GO:0046677	response to antibiotic	4/224	326/17653	0.596115	0.848715	0.635832	HNRNPA1/HNRNPD/HSPA5/NUP93	4
GO_BP_Module_1	GO:0008306	associative learning	1/224	71/17653	0.596872	0.848715	0.635832	EIF4A3	1
GO_BP_Module_1	GO:0031110	regulation of microtubule polymerization or depolymerization	1/224	71/17653	0.596872	0.848715	0.635832	HSPA1A	1
GO_BP_Module_1	GO:0031571	mitotic G1 DNA damage checkpoint	1/224	71/17653	0.596872	0.848715	0.635832	NPM1	1
GO_BP_Module_1	GO:0044819	mitotic G1/S transition checkpoint	1/224	71/17653	0.596872	0.848715	0.635832	NPM1	1
GO_BP_Module_1	GO:0046785	microtubule polymerization	1/224	71/17653	0.596872	0.848715	0.635832	HSPA1A	1
GO_BP_Module_1	GO:0086001	cardiac muscle cell action potential	1/224	71/17653	0.596872	0.848715	0.635832	NUP155	1
GO_BP_Module_1	GO:2001242	regulation of intrinsic apoptotic signaling pathway	2/224	159/17653	0.601697	0.85465	0.640278	HNRNPK/HSPA1A	2
GO_BP_Module_1	GO:0044783	G1 DNA damage checkpoint	1/224	72/17653	0.602008	0.85465	0.640278	NPM1	1
GO_BP_Module_1	GO:0030307	positive regulation of cell growth	2/224	160/17653	0.605116	0.858376	0.643069	NCBP1/DDX39B	2
GO_BP_Module_1	GO:0045582	positive regulation of T cell differentiation	1/224	73/17653	0.607079	0.859787	0.644127	SART1	1
GO_BP_Module_1	GO:0050805	negative regulation of synaptic transmission	1/224	73/17653	0.607079	0.859787	0.644127	EIF4A3	1
GO_BP_Module_1	GO:0034614	cellular response to reactive oxygen species	2/224	162/17653	0.611888	0.862749	0.646346	HNRNPD/NUP93	2
GO_BP_Module_1	GO:0055002	striated muscle cell development	2/224	162/17653	0.611888	0.862749	0.646346	HNRNPU/DDX39B	2
GO_BP_Module_1	GO:0010507	negative regulation of autophagy	1/224	74/17653	0.612086	0.862749	0.646346	SNRNP70	1
GO_BP_Module_1	GO:0016126	sterol biosynthetic process	1/224	74/17653	0.612086	0.862749	0.646346	KPNB1	1
GO_BP_Module_1	GO:0030433	ubiquitin-dependent ERAD pathway	1/224	74/17653	0.612086	0.862749	0.646346	HSPA5	1
GO_BP_Module_1	GO:0032755	positive regulation of interleukin-6 production	1/224	74/17653	0.612086	0.862749	0.646346	DHX9	1
GO_BP_Module_1	GO:0021543	pallium development	2/224	163/17653	0.615241	0.866509	0.649163	XAB2/TRA2B	2
GO_BP_Module_1	GO:0032508	DNA duplex unwinding	1/224	75/17653	0.617029	0.866964	0.649504	DHX9	1
GO_BP_Module_1	GO:0060420	regulation of heart growth	1/224	75/17653	0.617029	0.866964	0.649504	DDX39B	1
GO_BP_Module_1	GO:1903201	regulation of oxidative stress-induced cell death	1/224	75/17653	0.617029	0.866964	0.649504	NUP93	1
GO_BP_Module_1	GO:0031331	positive regulation of cellular catabolic process	4/224	335/17653	0.617578	0.86705	0.649568	HNRNPR/HNRNPD/HSPA1A/POLR2G	4
GO_BP_Module_1	GO:0031497	chromatin assembly	2/224	164/17653	0.618572	0.867759	0.650099	NPM1/TPR	2
GO_BP_Module_1	GO:0034644	cellular response to UV	1/224	76/17653	0.621909	0.871065	0.652576	NPM1	1
GO_BP_Module_1	GO:1904035	regulation of epithelial cell apoptotic process	1/224	76/17653	0.621909	0.871065	0.652576	SRSF6	1
GO_BP_Module_1	GO:0032868	response to insulin	3/224	254/17653	0.628322	0.878814	0.658381	SRSF4/SRSF5/SRSF6	3
GO_BP_Module_1	GO:0046890	regulation of lipid biosynthetic process	2/224	167/17653	0.628431	0.878814	0.658381	KPNB1/SF1	2
GO_BP_Module_1	GO:0043407	negative regulation of MAP kinase activity	1/224	78/17653	0.631485	0.881695	0.66054	NUP62	1
GO_BP_Module_1	GO:0048259	regulation of receptor-mediated endocytosis	1/224	78/17653	0.631485	0.881695	0.66054	HNRNPK	1
GO_BP_Module_1	GO:0051222	positive regulation of protein transport	5/224	427/17653	0.633802	0.884236	0.662443	NUTF2/DHX9/WBP11/RBM22/TPR	5
GO_BP_Module_1	GO:0046902	regulation of mitochondrial membrane permeability	1/224	79/17653	0.636181	0.886859	0.664408	HSPA1A	1
GO_BP_Module_1	GO:0051099	positive regulation of binding	2/224	170/17653	0.638092	0.888128	0.665359	DHX9/NCBP1	2
GO_BP_Module_1	GO:1903708	positive regulation of hemopoiesis	2/224	170/17653	0.638092	0.888128	0.665359	HSPA1A/SART1	2
GO_BP_Module_1	GO:0050769	positive regulation of neurogenesis	5/224	430/17653	0.639924	0.889831	0.666635	SNW1/PRPF19/HSPA5/SRRT/SF3A2	5
GO_BP_Module_1	GO:0045682	regulation of epidermis development	1/224	80/17653	0.640819	0.889831	0.666635	SRSF6	1
GO_BP_Module_1	GO:0051304	chromosome separation	1/224	80/17653	0.640819	0.889831	0.666635	TPR	1
GO_BP_Module_1	GO:0071383	cellular response to steroid hormone stimulus	3/224	260/17653	0.643999	0.893395	0.669305	DDX5/HNRNPU/BUD31	3
GO_BP_Module_1	GO:0000910	cytokinesis	2/224	172/17653	0.644423	0.893395	0.669305	NUP62/PRPF40A	2
GO_BP_Module_1	GO:0061640	cytoskeleton-dependent cytokinesis	1/224	81/17653	0.645397	0.893395	0.669305	NUP62	1
GO_BP_Module_1	GO:0097581	lamellipodium organization	1/224	81/17653	0.645397	0.893395	0.669305	NUP85	1
GO_BP_Module_1	GO:0006941	striated muscle contraction	2/224	173/17653	0.647556	0.895685	0.67102	SRSF1/NUP155	2
GO_BP_Module_1	GO:0032436	positive regulation of proteasomal ubiquitin-dependent protein catabolic process	1/224	82/17653	0.649917	0.897553	0.67242	HSPA1A	1
GO_BP_Module_1	GO:0045445	myoblast differentiation	1/224	82/17653	0.649917	0.897553	0.67242	DDX5	1
GO_BP_Module_1	GO:0071222	cellular response to lipopolysaccharide	2/224	174/17653	0.650667	0.89789	0.672672	PRPF8/PABPN1	2
GO_BP_Module_1	GO:0045844	positive regulation of striated muscle tissue development	1/224	83/17653	0.65438	0.900217	0.674415	DDX39B	1
GO_BP_Module_1	GO:0048636	positive regulation of muscle organ development	1/224	83/17653	0.65438	0.900217	0.674415	DDX39B	1
GO_BP_Module_1	GO:0048814	regulation of dendrite morphogenesis	1/224	83/17653	0.65438	0.900217	0.674415	PQBP1	1
GO_BP_Module_1	GO:1903955	positive regulation of protein targeting to mitochondrion	1/224	83/17653	0.65438	0.900217	0.674415	WBP11	1
GO_BP_Module_1	GO:0000422	autophagy of mitochondrion	1/224	84/17653	0.658787	0.902782	0.676337	WBP11	1
GO_BP_Module_1	GO:0045621	positive regulation of lymphocyte differentiation	1/224	84/17653	0.658787	0.902782	0.676337	SART1	1
GO_BP_Module_1	GO:0061726	mitochondrion disassembly	1/224	84/17653	0.658787	0.902782	0.676337	WBP11	1
GO_BP_Module_1	GO:0097194	execution phase of apoptosis	1/224	84/17653	0.658787	0.902782	0.676337	KPNB1	1
GO_BP_Module_1	GO:1901863	positive regulation of muscle tissue development	1/224	84/17653	0.658787	0.902782	0.676337	DDX39B	1
GO_BP_Module_1	GO:0055001	muscle cell development	2/224	177/17653	0.659869	0.902872	0.676405	HNRNPU/DDX39B	2
GO_BP_Module_1	GO:1901796	regulation of signal transduction by p53 class mediator	2/224	177/17653	0.659869	0.902872	0.676405	DDX5/HNRNPK	2
GO_BP_Module_1	GO:0061053	somite development	1/224	85/17653	0.663137	0.905947	0.678709	NUP133	1
GO_BP_Module_1	GO:1900407	regulation of cellular response to oxidative stress	1/224	85/17653	0.663137	0.905947	0.678709	NUP93	1
GO_BP_Module_1	GO:0042058	regulation of epidermal growth factor receptor signaling pathway	1/224	86/17653	0.667432	0.909716	0.681532	NUP62	1
GO_BP_Module_1	GO:0048661	positive regulation of smooth muscle cell proliferation	1/224	86/17653	0.667432	0.909716	0.681532	DDX39B	1
GO_BP_Module_1	GO:1901655	cellular response to ketone	1/224	86/17653	0.667432	0.909716	0.681532	CDC5L	1
GO_BP_Module_1	GO:0060759	regulation of response to cytokine stimulus	2/224	180/17653	0.668877	0.910288	0.681961	DHX9/HSPA1A	2
GO_BP_Module_1	GO:0071478	cellular response to radiation	2/224	180/17653	0.668877	0.910288	0.681961	HSPA5/NPM1	2
GO_BP_Module_1	GO:0045639	positive regulation of myeloid cell differentiation	1/224	87/17653	0.671673	0.911522	0.682885	HSPA1A	1
GO_BP_Module_1	GO:0048145	regulation of fibroblast proliferation	1/224	87/17653	0.671673	0.911522	0.682885	DHX9	1
GO_BP_Module_1	GO:0090559	regulation of membrane permeability	1/224	87/17653	0.671673	0.911522	0.682885	HSPA1A	1
GO_BP_Module_1	GO:0007219	Notch signaling pathway	2/224	181/17653	0.671837	0.911522	0.682885	SNW1/YBX1	2
GO_BP_Module_1	GO:0090287	regulation of cellular response to growth factor stimulus	3/224	272/17653	0.673944	0.912796	0.68384	SNW1/HSPA1A/HSPA5	3
GO_BP_Module_1	GO:0071219	cellular response to molecule of bacterial origin	2/224	182/17653	0.674775	0.912796	0.68384	PRPF8/PABPN1	2
GO_BP_Module_1	GO:0002181	cytoplasmic translation	1/224	88/17653	0.67586	0.912796	0.68384	DHX9	1
GO_BP_Module_1	GO:0045638	negative regulation of myeloid cell differentiation	1/224	88/17653	0.67586	0.912796	0.68384	HSPA9	1
GO_BP_Module_1	GO:0048144	fibroblast proliferation	1/224	88/17653	0.67586	0.912796	0.68384	DHX9	1
GO_BP_Module_1	GO:0071158	positive regulation of cell cycle arrest	1/224	88/17653	0.67586	0.912796	0.68384	NPM1	1
GO_BP_Module_1	GO:0009566	fertilization	2/224	183/17653	0.677692	0.913881	0.684653	AAAS/SNU13	2
GO_BP_Module_1	GO:1901654	response to ketone	2/224	183/17653	0.677692	0.913881	0.684653	HNRNPD/CDC5L	2
GO_BP_Module_1	GO:0051656	establishment of organelle localization	5/224	450/17653	0.679103	0.915088	0.685557	NUP62/HNRNPU/KPNB1/NPM1/NUP88	5
GO_BP_Module_1	GO:0048709	oligodendrocyte differentiation	1/224	89/17653	0.679993	0.915594	0.685936	SRSF1	1
GO_BP_Module_1	GO:0045132	meiotic chromosome segregation	1/224	90/17653	0.684074	0.919694	0.689008	NDC1	1
GO_BP_Module_1	GO:0097006	regulation of plasma lipoprotein particle levels	1/224	90/17653	0.684074	0.919694	0.689008	HNRNPK	1
GO_BP_Module_1	GO:0009410	response to xenobiotic stimulus	3/224	277/17653	0.685865	0.919923	0.689179	HSPA5/RANBP2/EFTUD2	3
GO_BP_Module_1	GO:0042692	muscle cell differentiation	4/224	366/17653	0.685889	0.919923	0.689179	HNRNPU/YBX1/PTBP1/DDX39B	4
GO_BP_Module_1	GO:0006694	steroid biosynthetic process	2/224	186/17653	0.686316	0.919923	0.689179	KPNB1/SF1	2
GO_BP_Module_1	GO:0031099	regeneration	2/224	186/17653	0.686316	0.919923	0.689179	SRSF1/SRSF5	2
GO_BP_Module_1	GO:0036473	cell death in response to oxidative stress	1/224	91/17653	0.688104	0.920235	0.689413	NUP93	1
GO_BP_Module_1	GO:0055024	regulation of cardiac muscle tissue development	1/224	91/17653	0.688104	0.920235	0.689413	DDX39B	1
GO_BP_Module_1	GO:2001023	regulation of response to drug	1/224	91/17653	0.688104	0.920235	0.689413	NUP93	1
GO_BP_Module_1	GO:0051146	striated muscle cell differentiation	3/224	279/17653	0.690542	0.922801	0.691335	HNRNPU/YBX1/DDX39B	3
GO_BP_Module_1	GO:0048704	embryonic skeletal system morphogenesis	1/224	93/17653	0.69601	0.928013	0.69524	EIF4A3	1
GO_BP_Module_1	GO:0070301	cellular response to hydrogen peroxide	1/224	93/17653	0.69601	0.928013	0.69524	NUP93	1
GO_BP_Module_1	GO:1903214	regulation of protein targeting to mitochondrion	1/224	93/17653	0.69601	0.928013	0.69524	WBP11	1
GO_BP_Module_1	GO:0006333	chromatin assembly or disassembly	2/224	190/17653	0.697521	0.928812	0.695838	NPM1/TPR	2
GO_BP_Module_1	GO:0033673	negative regulation of kinase activity	3/224	283/17653	0.69974	0.928812	0.695838	NUP62/HNRNPU/NPM1	3
GO_BP_Module_1	GO:0030901	midbrain development	1/224	94/17653	0.699887	0.928812	0.695838	HSPA5	1
GO_BP_Module_1	GO:0036503	ERAD pathway	1/224	94/17653	0.699887	0.928812	0.695838	HSPA5	1
GO_BP_Module_1	GO:0055017	cardiac muscle tissue growth	1/224	94/17653	0.699887	0.928812	0.695838	DDX39B	1
GO_BP_Module_1	GO:1902882	regulation of response to oxidative stress	1/224	94/17653	0.699887	0.928812	0.695838	NUP93	1
GO_BP_Module_1	GO:0043401	steroid hormone mediated signaling pathway	2/224	191/17653	0.70027	0.928812	0.695838	DDX5/BUD31	2
GO_BP_Module_1	GO:1904951	positive regulation of establishment of protein localization	5/224	462/17653	0.701211	0.929367	0.696254	NUTF2/DHX9/WBP11/RBM22/TPR	5
GO_BP_Module_1	GO:0072655	establishment of protein localization to mitochondrion	2/224	192/17653	0.702998	0.92991	0.696661	HSPA4/WBP11	2
GO_BP_Module_1	GO:0010906	regulation of glucose metabolic process	1/224	95/17653	0.703716	0.92991	0.696661	RANBP2	1
GO_BP_Module_1	GO:0043502	regulation of muscle adaptation	1/224	95/17653	0.703716	0.92991	0.696661	DDX39B	1
GO_BP_Module_1	GO:2000060	positive regulation of ubiquitin-dependent protein catabolic process	1/224	95/17653	0.703716	0.92991	0.696661	HSPA1A	1
GO_BP_Module_1	GO:0034599	cellular response to oxidative stress	3/224	286/17653	0.706501	0.93144	0.697807	HNRNPD/HSPA1A/NUP93	3
GO_BP_Module_1	GO:0031667	response to nutrient levels	5/224	465/17653	0.706572	0.93144	0.697807	SNW1/HNRNPA1/HSPA5/HSPA8/SRSF2	5
GO_BP_Module_1	GO:0008585	female gonad development	1/224	96/17653	0.707496	0.93144	0.697807	NUP107	1
GO_BP_Module_1	GO:0008593	regulation of Notch signaling pathway	1/224	96/17653	0.707496	0.93144	0.697807	SNW1	1
GO_BP_Module_1	GO:2001243	negative regulation of intrinsic apoptotic signaling pathway	1/224	96/17653	0.707496	0.93144	0.697807	HSPA1A	1
GO_BP_Module_1	GO:0070585	protein localization to mitochondrion	2/224	195/17653	0.71106	0.934967	0.700449	HSPA4/WBP11	2
GO_BP_Module_1	GO:0051591	response to cAMP	1/224	97/17653	0.711228	0.934967	0.700449	HSPA5	1
GO_BP_Module_1	GO:0003300	cardiac muscle hypertrophy	1/224	98/17653	0.714912	0.938421	0.703037	DDX39B	1
GO_BP_Module_1	GO:0042752	regulation of circadian rhythm	1/224	98/17653	0.714912	0.938421	0.703037	HNRNPD	1
GO_BP_Module_1	GO:0010001	glial cell differentiation	2/224	197/17653	0.716333	0.939592	0.703914	PRPF19/SRSF1	2
GO_BP_Module_1	GO:1901184	regulation of ERBB signaling pathway	1/224	99/17653	0.71855	0.94111	0.705051	NUP62	1
GO_BP_Module_1	GO:1904019	epithelial cell apoptotic process	1/224	99/17653	0.71855	0.94111	0.705051	SRSF6	1
GO_BP_Module_1	GO:0007041	lysosomal transport	1/224	100/17653	0.722141	0.944421	0.707532	HSPA8	1
GO_BP_Module_1	GO:0014897	striated muscle hypertrophy	1/224	100/17653	0.722141	0.944421	0.707532	DDX39B	1
GO_BP_Module_1	GO:0010923	negative regulation of phosphatase activity	1/224	101/17653	0.725687	0.946966	0.709439	CD2BP2	1
GO_BP_Module_1	GO:0046545	development of primary female sexual characteristics	1/224	101/17653	0.725687	0.946966	0.709439	NUP107	1
GO_BP_Module_1	GO:0060419	heart growth	1/224	101/17653	0.725687	0.946966	0.709439	DDX39B	1
GO_BP_Module_1	GO:0014896	muscle hypertrophy	1/224	102/17653	0.729188	0.950138	0.711815	DDX39B	1
GO_BP_Module_1	GO:0051149	positive regulation of muscle cell differentiation	1/224	102/17653	0.729188	0.950138	0.711815	DDX39B	1
GO_BP_Module_1	GO:0051261	protein depolymerization	1/224	103/17653	0.732644	0.952545	0.713618	HSPA8	1
GO_BP_Module_1	GO:1902036	regulation of hematopoietic stem cell differentiation	1/224	103/17653	0.732644	0.952545	0.713618	HSPA9	1
GO_BP_Module_1	GO:2001237	negative regulation of extrinsic apoptotic signaling pathway	1/224	103/17653	0.732644	0.952545	0.713618	HSPA1A	1
GO_BP_Module_1	GO:0031109	microtubule polymerization or depolymerization	1/224	104/17653	0.736057	0.954884	0.715371	HSPA1A	1
GO_BP_Module_1	GO:0034968	histone lysine methylation	1/224	104/17653	0.736057	0.954884	0.715371	SNW1	1
GO_BP_Module_1	GO:1901800	positive regulation of proteasomal protein catabolic process	1/224	104/17653	0.736057	0.954884	0.715371	HSPA1A	1
GO_BP_Module_1	GO:0009896	positive regulation of catabolic process	4/224	393/17653	0.738052	0.955764	0.71603	HNRNPR/HNRNPD/HSPA1A/POLR2G	4
GO_BP_Module_1	GO:0043393	regulation of protein binding	2/224	206/17653	0.739072	0.955764	0.71603	TFIP11/HSPA5	2
GO_BP_Module_1	GO:0014013	regulation of gliogenesis	1/224	105/17653	0.739426	0.955764	0.71603	PRPF19	1
GO_BP_Module_1	GO:0046620	regulation of organ growth	1/224	105/17653	0.739426	0.955764	0.71603	DDX39B	1
GO_BP_Module_1	GO:1903008	organelle disassembly	1/224	105/17653	0.739426	0.955764	0.71603	WBP11	1
GO_BP_Module_1	GO:0007584	response to nutrient	2/224	207/17653	0.741501	0.957749	0.717517	SNW1/SRSF2	2
GO_BP_Module_1	GO:0031398	positive regulation of protein ubiquitination	1/224	106/17653	0.742752	0.958668	0.718206	HSPA5	1
GO_BP_Module_1	GO:0006323	DNA packaging	2/224	208/17653	0.74391	0.959466	0.718803	NPM1/TPR	2
GO_BP_Module_1	GO:0035305	negative regulation of dephosphorylation	1/224	107/17653	0.746036	0.960812	0.719812	CD2BP2	1
GO_BP_Module_1	GO:0044773	mitotic DNA damage checkpoint	1/224	107/17653	0.746036	0.960812	0.719812	NPM1	1
GO_BP_Module_1	GO:0060079	excitatory postsynaptic potential	1/224	108/17653	0.749278	0.964289	0.722416	EIF4A3	1
GO_BP_Module_1	GO:0033002	muscle cell proliferation	2/224	211/17653	0.751023	0.965609	0.723406	SF1/DDX39B	2
GO_BP_Module_1	GO:0032368	regulation of lipid transport	1/224	109/17653	0.752479	0.965609	0.723406	HNRNPK	1
GO_BP_Module_1	GO:0043200	response to amino acid	1/224	109/17653	0.752479	0.965609	0.723406	HNRNPD	1
GO_BP_Module_1	GO:0072009	nephron epithelium development	1/224	109/17653	0.752479	0.965609	0.723406	NUP93	1
GO_BP_Module_1	GO:0051962	positive regulation of nervous system development	5/224	493/17653	0.753379	0.966065	0.723747	SNW1/PRPF19/HSPA5/SRRT/SF3A2	5
GO_BP_Module_1	GO:0051348	negative regulation of transferase activity	3/224	309/17653	0.754519	0.96683	0.72432	NUP62/HNRNPU/NPM1	3
GO_BP_Module_1	GO:0070252	actin-mediated cell contraction	1/224	110/17653	0.75564	0.967542	0.724854	NUP155	1
GO_BP_Module_1	GO:0009991	response to extracellular stimulus	5/224	495/17653	0.7565	0.967542	0.724854	SNW1/HNRNPA1/HSPA5/HSPA8/SRSF2	5
GO_BP_Module_1	GO:0032675	regulation of interleukin-6 production	1/224	111/17653	0.75876	0.967542	0.724854	DHX9	1
GO_BP_Module_1	GO:0043500	muscle adaptation	1/224	111/17653	0.75876	0.967542	0.724854	DDX39B	1
GO_BP_Module_1	GO:0072089	stem cell proliferation	1/224	111/17653	0.75876	0.967542	0.724854	HNRNPU	1
GO_BP_Module_1	GO:0002697	regulation of immune effector process	4/224	405/17653	0.759046	0.967542	0.724854	PQBP1/DHX9/PCBP2/THOC1	4
GO_BP_Module_1	GO:0008406	gonad development	2/224	215/17653	0.760244	0.967542	0.724854	NUP107/SF1	2
GO_BP_Module_1	GO:0042303	molting cycle	1/224	112/17653	0.76184	0.967542	0.724854	SNRPE	1
GO_BP_Module_1	GO:0042633	hair cycle	1/224	112/17653	0.76184	0.967542	0.724854	SNRPE	1
GO_BP_Module_1	GO:0051209	release of sequestered calcium ion into cytosol	1/224	112/17653	0.76184	0.967542	0.724854	CHERP	1
GO_BP_Module_1	GO:0051283	negative regulation of sequestering of calcium ion	1/224	112/17653	0.76184	0.967542	0.724854	CHERP	1
GO_BP_Module_1	GO:1901532	regulation of hematopoietic progenitor cell differentiation	1/224	112/17653	0.76184	0.967542	0.724854	HSPA9	1
GO_BP_Module_1	GO:0051235	maintenance of location	3/224	314/17653	0.764083	0.967542	0.724854	CHERP/HNRNPU/HSPA5	3
GO_BP_Module_1	GO:0044774	mitotic DNA integrity checkpoint	1/224	113/17653	0.764882	0.967542	0.724854	NPM1	1
GO_BP_Module_1	GO:0051282	regulation of sequestering of calcium ion	1/224	113/17653	0.764882	0.967542	0.724854	CHERP	1
GO_BP_Module_1	GO:0060218	hematopoietic stem cell differentiation	1/224	113/17653	0.764882	0.967542	0.724854	HSPA9	1
GO_BP_Module_1	GO:0071156	regulation of cell cycle arrest	1/224	113/17653	0.764882	0.967542	0.724854	NPM1	1
GO_BP_Module_1	GO:1903749	positive regulation of establishment of protein localization to mitochondrion	1/224	113/17653	0.764882	0.967542	0.724854	WBP11	1
GO_BP_Module_1	GO:0032680	regulation of tumor necrosis factor production	1/224	114/17653	0.767884	0.969959	0.726664	DHX9	1
GO_BP_Module_1	GO:0045667	regulation of osteoblast differentiation	1/224	114/17653	0.767884	0.969959	0.726664	DDX5	1
GO_BP_Module_1	GO:0002700	regulation of production of molecular mediator of immune response	1/224	115/17653	0.770849	0.971184	0.727582	THOC1	1
GO_BP_Module_1	GO:0006302	double-strand break repair	2/224	220/17653	0.771354	0.971184	0.727582	TFIP11/PRPF19	2
GO_BP_Module_1	GO:0045930	negative regulation of mitotic cell cycle	3/224	319/17653	0.773345	0.971184	0.727582	NPM1/PRCC/TPR	3
GO_BP_Module_1	GO:0045137	development of primary sexual characteristics	2/224	221/17653	0.773522	0.971184	0.727582	NUP107/SF1	2
GO_BP_Module_1	GO:0048738	cardiac muscle tissue development	2/224	221/17653	0.773522	0.971184	0.727582	HNRNPU/DDX39B	2
GO_BP_Module_1	GO:0046660	female sex differentiation	1/224	116/17653	0.773775	0.971184	0.727582	NUP107	1
GO_BP_Module_1	GO:0050715	positive regulation of cytokine secretion	1/224	116/17653	0.773775	0.971184	0.727582	DHX9	1
GO_BP_Module_1	GO:0051208	sequestering of calcium ion	1/224	116/17653	0.773775	0.971184	0.727582	CHERP	1
GO_BP_Module_1	GO:2000134	negative regulation of G1/S transition of mitotic cell cycle	1/224	116/17653	0.773775	0.971184	0.727582	NPM1	1
GO_BP_Module_1	GO:0007127	meiosis I	1/224	117/17653	0.776665	0.973333	0.729192	NDC1	1
GO_BP_Module_1	GO:0032640	tumor necrosis factor production	1/224	117/17653	0.776665	0.973333	0.729192	DHX9	1
GO_BP_Module_1	GO:0051090	regulation of DNA binding transcription factor activity	4/224	416/17653	0.777132	0.973333	0.729192	DHX9/HSPA1A/NPM1/BUD31	4
GO_BP_Module_1	GO:0002440	production of molecular mediator of immune response	2/224	223/17653	0.777804	0.973488	0.729308	CTNNBL1/THOC1	2
GO_BP_Module_1	GO:0018022	peptidyl-lysine methylation	1/224	118/17653	0.779518	0.97426	0.729887	SNW1	1
GO_BP_Module_1	GO:1903555	regulation of tumor necrosis factor superfamily cytokine production	1/224	118/17653	0.779518	0.97426	0.729887	DHX9	1
GO_BP_Module_1	GO:0006605	protein targeting	4/224	419/17653	0.781876	0.974352	0.729955	HSPA4/HSPA8/WBP11/NUP54	4
GO_BP_Module_1	GO:1901990	regulation of mitotic cell cycle phase transition	4/224	419/17653	0.781876	0.974352	0.729955	NPM1/PLRG1/TPR/LSM10	4
GO_BP_Module_1	GO:0032434	regulation of proteasomal ubiquitin-dependent protein catabolic process	1/224	119/17653	0.782334	0.974352	0.729955	HSPA1A	1
GO_BP_Module_1	GO:0061982	meiosis I cell cycle process	1/224	119/17653	0.782334	0.974352	0.729955	NDC1	1
GO_BP_Module_1	GO:1903052	positive regulation of proteolysis involved in cellular protein catabolic process	1/224	119/17653	0.782334	0.974352	0.729955	HSPA1A	1
GO_BP_Module_1	GO:0010821	regulation of mitochondrion organization	2/224	226/17653	0.784095	0.97508	0.730501	HSPA1A/WBP11	2
GO_BP_Module_1	GO:0002822	regulation of adaptive immune response based on somatic recombination of immune receptors built from immunoglobulin superfamily domains	1/224	120/17653	0.785115	0.97508	0.730501	THOC1	1
GO_BP_Module_1	GO:0010675	regulation of cellular carbohydrate metabolic process	1/224	120/17653	0.785115	0.97508	0.730501	RANBP2	1
GO_BP_Module_1	GO:0032635	interleukin-6 production	1/224	120/17653	0.785115	0.97508	0.730501	DHX9	1
GO_BP_Module_1	GO:0032496	response to lipopolysaccharide	3/224	327/17653	0.787545	0.976441	0.731521	PRPF8/HNRNPA0/PABPN1	3
GO_BP_Module_1	GO:0006275	regulation of DNA replication	1/224	121/17653	0.78786	0.976441	0.731521	DHX9	1
GO_BP_Module_1	GO:0071482	cellular response to light stimulus	1/224	121/17653	0.78786	0.976441	0.731521	NPM1	1
GO_BP_Module_1	GO:0006839	mitochondrial transport	3/224	328/17653	0.789267	0.977503	0.732316	HSPA1A/HSPA4/WBP11	3
GO_BP_Module_1	GO:0071333	cellular response to glucose stimulus	1/224	122/17653	0.790571	0.977523	0.732331	TRA2B	1
GO_BP_Module_1	GO:0001101	response to acid chemical	3/224	329/17653	0.790978	0.977523	0.732331	SNW1/HNRNPD/SNRNP70	3
GO_BP_Module_1	GO:0048706	embryonic skeletal system development	1/224	123/17653	0.793247	0.977523	0.732331	EIF4A3	1
GO_BP_Module_1	GO:0071706	tumor necrosis factor superfamily cytokine production	1/224	123/17653	0.793247	0.977523	0.732331	DHX9	1
GO_BP_Module_1	GO:1902807	negative regulation of cell cycle G1/S phase transition	1/224	123/17653	0.793247	0.977523	0.732331	NPM1	1
GO_BP_Module_1	GO:0043434	response to peptide hormone	4/224	427/17653	0.794137	0.977523	0.732331	SRSF4/SRSF5/SRSF6/CDC5L	4
GO_BP_Module_1	GO:0097237	cellular response to toxic substance	2/224	231/17653	0.794233	0.977523	0.732331	HNRNPA1/NUP93	2
GO_BP_Module_1	GO:0002706	regulation of lymphocyte mediated immunity	1/224	124/17653	0.795889	0.977523	0.732331	THOC1	1
GO_BP_Module_1	GO:0050729	positive regulation of inflammatory response	1/224	124/17653	0.795889	0.977523	0.732331	DHX9	1
GO_BP_Module_1	GO:0071331	cellular response to hexose stimulus	1/224	124/17653	0.795889	0.977523	0.732331	TRA2B	1
GO_BP_Module_1	GO:0099565	chemical synaptic transmission, postsynaptic	1/224	124/17653	0.795889	0.977523	0.732331	EIF4A3	1
GO_BP_Module_1	GO:1903322	positive regulation of protein modification by small protein conjugation or removal	1/224	124/17653	0.795889	0.977523	0.732331	HSPA5	1
GO_BP_Module_1	GO:0008637	apoptotic mitochondrial changes	1/224	125/17653	0.798497	0.978136	0.73279	HSPA1A	1
GO_BP_Module_1	GO:0032355	response to estradiol	1/224	125/17653	0.798497	0.978136	0.73279	HNRNPD	1
GO_BP_Module_1	GO:0071326	cellular response to monosaccharide stimulus	1/224	125/17653	0.798497	0.978136	0.73279	TRA2B	1
GO_BP_Module_1	GO:0048732	gland development	4/224	430/17653	0.798591	0.978136	0.73279	HNRNPD/SRSF1/SRSF5/DDX39B	4
GO_BP_Module_1	GO:0010038	response to metal ion	3/224	334/17653	0.799361	0.978405	0.732992	FUS/HNRNPD/HSPA5	3
GO_BP_Module_1	GO:1903747	regulation of establishment of protein localization to mitochondrion	1/224	126/17653	0.801072	0.979824	0.734055	WBP11	1
GO_BP_Module_1	GO:1903533	regulation of protein targeting	1/224	127/17653	0.803614	0.981992	0.735679	WBP11	1
GO_BP_Module_1	GO:1901991	negative regulation of mitotic cell cycle phase transition	2/224	236/17653	0.803951	0.981992	0.735679	NPM1/TPR	2
GO_BP_Module_1	GO:0021537	telencephalon development	2/224	237/17653	0.805845	0.98262	0.73615	XAB2/TRA2B	2
GO_BP_Module_1	GO:0045580	regulation of T cell differentiation	1/224	128/17653	0.806124	0.98262	0.73615	SART1	1
GO_BP_Module_1	GO:0097553	calcium ion transmembrane import into cytosol	1/224	128/17653	0.806124	0.98262	0.73615	CHERP	1
GO_BP_Module_1	GO:0006979	response to oxidative stress	4/224	436/17653	0.807266	0.983218	0.736598	HNRNPD/HSPA1A/TRA2B/NUP93	4
GO_BP_Module_1	GO:0048872	homeostasis of number of cells	2/224	238/17653	0.807723	0.983218	0.736598	HSPA1A/HSPA9	2
GO_BP_Module_1	GO:0060078	regulation of postsynaptic membrane potential	1/224	129/17653	0.808603	0.983305	0.736662	EIF4A3	1
GO_BP_Module_1	GO:0032273	positive regulation of protein polymerization	1/224	130/17653	0.811049	0.983305	0.736662	HSPA1A	1
GO_BP_Module_1	GO:1902904	negative regulation of supramolecular fiber organization	1/224	130/17653	0.811049	0.983305	0.736662	HSPA8	1
GO_BP_Module_1	GO:0007611	learning or memory	2/224	240/17653	0.81143	0.983305	0.736662	AAAS/EIF4A3	2
GO_BP_Module_1	GO:0002819	regulation of adaptive immune response	1/224	131/17653	0.813464	0.983305	0.736662	THOC1	1
GO_BP_Module_1	GO:0007034	vacuolar transport	1/224	131/17653	0.813464	0.983305	0.736662	HSPA8	1
GO_BP_Module_1	GO:0007498	mesoderm development	1/224	131/17653	0.813464	0.983305	0.736662	NUP133	1
GO_BP_Module_1	GO:0045807	positive regulation of endocytosis	1/224	131/17653	0.813464	0.983305	0.736662	HNRNPK	1
GO_BP_Module_1	GO:0046683	response to organophosphorus	1/224	131/17653	0.813464	0.983305	0.736662	HSPA5	1
GO_BP_Module_1	GO:0070972	protein localization to endoplasmic reticulum	1/224	131/17653	0.813464	0.983305	0.736662	HSPA5	1
GO_BP_Module_1	GO:0043254	regulation of protein complex assembly	4/224	441/17653	0.814263	0.983305	0.736662	TFIP11/GTF2F2/HSPA1A/HSPA8	4
GO_BP_Module_1	GO:0007173	epidermal growth factor receptor signaling pathway	1/224	132/17653	0.815849	0.983305	0.736662	NUP62	1
GO_BP_Module_1	GO:0031333	negative regulation of protein complex assembly	1/224	132/17653	0.815849	0.983305	0.736662	TFIP11	1
GO_BP_Module_1	GO:0051250	negative regulation of lymphocyte activation	1/224	132/17653	0.815849	0.983305	0.736662	THOC1	1
GO_BP_Module_1	GO:0002237	response to molecule of bacterial origin	3/224	345/17653	0.816821	0.983305	0.736662	PRPF8/HNRNPA0/PABPN1	3
GO_BP_Module_1	GO:0031214	biomineral tissue development	1/224	133/17653	0.818203	0.983305	0.736662	TFIP11	1
GO_BP_Module_1	GO:0071322	cellular response to carbohydrate stimulus	1/224	133/17653	0.818203	0.983305	0.736662	TRA2B	1
GO_BP_Module_1	GO:1902107	positive regulation of leukocyte differentiation	1/224	133/17653	0.818203	0.983305	0.736662	SART1	1
GO_BP_Module_1	GO:0045637	regulation of myeloid cell differentiation	2/224	244/17653	0.818655	0.983305	0.736662	HSPA1A/HSPA9	2
GO_BP_Module_1	GO:0001818	negative regulation of cytokine production	2/224	245/17653	0.820422	0.983305	0.736662	NUTF2/PCBP2	2
GO_BP_Module_1	GO:0030048	actin filament-based movement	1/224	134/17653	0.820528	0.983305	0.736662	NUP155	1
GO_BP_Module_1	GO:0048813	dendrite morphogenesis	1/224	134/17653	0.820528	0.983305	0.736662	PQBP1	1
GO_BP_Module_1	GO:0061041	regulation of wound healing	1/224	134/17653	0.820528	0.983305	0.736662	SRSF6	1
GO_BP_Module_1	GO:0001678	cellular glucose homeostasis	1/224	135/17653	0.822823	0.984063	0.73723	TRA2B	1
GO_BP_Module_1	GO:0008203	cholesterol metabolic process	1/224	135/17653	0.822823	0.984063	0.73723	KPNB1	1
GO_BP_Module_1	GO:0009411	response to UV	1/224	135/17653	0.822823	0.984063	0.73723	NPM1	1
GO_BP_Module_1	GO:0001837	epithelial to mesenchymal transition	1/224	136/17653	0.825088	0.984135	0.737285	DDX5	1
GO_BP_Module_1	GO:0050773	regulation of dendrite development	1/224	136/17653	0.825088	0.984135	0.737285	PQBP1	1
GO_BP_Module_1	GO:0003012	muscle system process	4/224	450/17653	0.826336	0.984135	0.737285	SRSF1/DDX39B/PABPN1/NUP155	4
GO_BP_Module_1	GO:0006936	muscle contraction	3/224	352/17653	0.82725	0.984135	0.737285	SRSF1/PABPN1/NUP155	3
GO_BP_Module_1	GO:0008584	male gonad development	1/224	137/17653	0.827325	0.984135	0.737285	SF1	1
GO_BP_Module_1	GO:0051494	negative regulation of cytoskeleton organization	1/224	137/17653	0.827325	0.984135	0.737285	NPM1	1
GO_BP_Module_1	GO:0072006	nephron development	1/224	137/17653	0.827325	0.984135	0.737285	NUP93	1
GO_BP_Module_1	GO:0045089	positive regulation of innate immune response	3/224	353/17653	0.828698	0.984135	0.737285	PQBP1/DHX9/HSPA1A	3
GO_BP_Module_1	GO:0042542	response to hydrogen peroxide	1/224	138/17653	0.829533	0.984135	0.737285	NUP93	1
GO_BP_Module_1	GO:0046546	development of primary male sexual characteristics	1/224	138/17653	0.829533	0.984135	0.737285	SF1	1
GO_BP_Module_1	GO:1903364	positive regulation of cellular protein catabolic process	1/224	138/17653	0.829533	0.984135	0.737285	HSPA1A	1
GO_BP_Module_1	GO:1905952	regulation of lipid localization	1/224	138/17653	0.829533	0.984135	0.737285	HNRNPK	1
GO_BP_Module_1	GO:0010498	proteasomal protein catabolic process	4/224	453/17653	0.830214	0.984285	0.737397	PRPF19/HSPA1A/HSPA5/PCBP2	4
GO_BP_Module_1	GO:1901987	regulation of cell cycle phase transition	4/224	454/17653	0.83149	0.984571	0.737611	NPM1/PLRG1/TPR/LSM10	4
GO_BP_Module_1	GO:0042176	regulation of protein catabolic process	3/224	355/17653	0.831563	0.984571	0.737611	SF3B3/HSPA1A/SNRNP70	3
GO_BP_Module_1	GO:0046165	alcohol biosynthetic process	1/224	140/17653	0.833865	0.9846	0.737633	KPNB1	1
GO_BP_Module_1	GO:0072073	kidney epithelium development	1/224	140/17653	0.833865	0.9846	0.737633	NUP93	1
GO_BP_Module_1	GO:0031647	regulation of protein stability	2/224	253/17653	0.834015	0.9846	0.737633	HSPA1A/HSPA8	2
GO_BP_Module_1	GO:0001508	action potential	1/224	141/17653	0.83599	0.9846	0.737633	NUP155	1
GO_BP_Module_1	GO:0050777	negative regulation of immune response	1/224	141/17653	0.83599	0.9846	0.737633	THOC1	1
GO_BP_Module_1	GO:1902652	secondary alcohol metabolic process	1/224	141/17653	0.83599	0.9846	0.737633	KPNB1	1
GO_BP_Module_1	GO:0071901	negative regulation of protein serine/threonine kinase activity	1/224	142/17653	0.838088	0.9846	0.737633	NUP62	1
GO_BP_Module_1	GO:1903707	negative regulation of hemopoiesis	1/224	142/17653	0.838088	0.9846	0.737633	HSPA9	1
GO_BP_Module_1	GO:1901988	negative regulation of cell cycle phase transition	2/224	256/17653	0.838869	0.9846	0.737633	NPM1/TPR	2
GO_BP_Module_1	GO:0010970	transport along microtubule	1/224	143/17653	0.840159	0.9846	0.737633	HSPA8	1
GO_BP_Module_1	GO:0051384	response to glucocorticoid	1/224	143/17653	0.840159	0.9846	0.737633	HNRNPU	1
GO_BP_Module_1	GO:0061337	cardiac conduction	1/224	143/17653	0.840159	0.9846	0.737633	NUP155	1
GO_BP_Module_1	GO:0099111	microtubule-based transport	1/224	143/17653	0.840159	0.9846	0.737633	HSPA8	1
GO_BP_Module_1	GO:2000058	regulation of ubiquitin-dependent protein catabolic process	1/224	143/17653	0.840159	0.9846	0.737633	HSPA1A	1
GO_BP_Module_1	GO:0031334	positive regulation of protein complex assembly	2/224	257/17653	0.840458	0.9846	0.737633	GTF2F2/HSPA1A	2
GO_BP_Module_1	GO:0060485	mesenchyme development	2/224	257/17653	0.840458	0.9846	0.737633	DDX5/NUP133	2
GO_BP_Module_1	GO:0007269	neurotransmitter secretion	1/224	145/17653	0.844223	0.986142	0.738788	HSPA8	1
GO_BP_Module_1	GO:0060402	calcium ion transport into cytosol	1/224	145/17653	0.844223	0.986142	0.738788	CHERP	1
GO_BP_Module_1	GO:0099643	signal release from synapse	1/224	145/17653	0.844223	0.986142	0.738788	HSPA8	1
GO_BP_Module_1	GO:0010976	positive regulation of neuron projection development	2/224	260/17653	0.845142	0.986142	0.738788	HSPA5/SF3A2	2
GO_BP_Module_1	GO:0042063	gliogenesis	2/224	260/17653	0.845142	0.986142	0.738788	PRPF19/SRSF1	2
GO_BP_Module_1	GO:0045927	positive regulation of growth	2/224	260/17653	0.845142	0.986142	0.738788	NCBP1/DDX39B	2
GO_BP_Module_1	GO:0006334	nucleosome assembly	1/224	146/17653	0.846216	0.986142	0.738788	NPM1	1
GO_BP_Module_1	GO:0016482	cytosolic transport	1/224	146/17653	0.846216	0.986142	0.738788	SRSF10	1
GO_BP_Module_1	GO:0007338	single fertilization	1/224	147/17653	0.848184	0.987139	0.739535	SNU13	1
GO_BP_Module_1	GO:0014074	response to purine-containing compound	1/224	147/17653	0.848184	0.987139	0.739535	HSPA5	1
GO_BP_Module_1	GO:0006469	negative regulation of protein kinase activity	2/224	263/17653	0.849701	0.988258	0.740373	NUP62/NPM1	2
GO_BP_Module_1	GO:0010212	response to ionizing radiation	1/224	150/17653	0.853938	0.992535	0.743577	HSPA5	1
GO_BP_Module_1	GO:0048863	stem cell differentiation	2/224	268/17653	0.85703	0.995478	0.745782	HNRNPU/HSPA9	2
GO_BP_Module_1	GO:0030856	regulation of epithelial cell differentiation	1/224	152/17653	0.857652	0.995549	0.745836	SRSF6	1
GO_BP_Module_1	GO:0016049	cell growth	4/224	477/17653	0.858722	0.99614	0.746279	DDX5/HSPA1A/NCBP1/DDX39B	4
GO_BP_Module_1	GO:0016125	sterol metabolic process	1/224	153/17653	0.859474	0.996362	0.746445	KPNB1	1
GO_BP_Module_1	GO:0002695	negative regulation of leukocyte activation	1/224	154/17653	0.861273	0.997145	0.747031	THOC1	1
GO_BP_Module_1	GO:0038127	ERBB signaling pathway	1/224	154/17653	0.861273	0.997145	0.747031	NUP62	1
GO_BP_Module_1	GO:0014706	striated muscle tissue development	3/224	379/17653	0.862859	0.997595	0.747368	DDX5/HNRNPU/DDX39B	3
GO_BP_Module_1	GO:2001236	regulation of extrinsic apoptotic signaling pathway	1/224	155/17653	0.863049	0.997595	0.747368	HSPA1A	1
GO_BP_Module_1	GO:0007548	sex differentiation	2/224	273/17653	0.864032	0.997595	0.747368	NUP107/SF1	2
GO_BP_Module_1	GO:0045619	regulation of lymphocyte differentiation	1/224	156/17653	0.864802	0.997595	0.747368	SART1	1
GO_BP_Module_1	GO:0099531	presynaptic process involved in chemical synaptic transmission	1/224	156/17653	0.864802	0.997595	0.747368	HSPA8	1
GO_BP_Module_1	GO:0034976	response to endoplasmic reticulum stress	2/224	274/17653	0.865395	0.997595	0.747368	HSPA1A/HSPA5	2
GO_BP_Module_1	GO:0021915	neural tube development	1/224	157/17653	0.866533	0.997595	0.747368	NUP133	1
GO_BP_Module_1	GO:0060401	cytosolic calcium ion transport	1/224	157/17653	0.866533	0.997595	0.747368	CHERP	1
GO_BP_Module_1	GO:0060047	heart contraction	2/224	275/17653	0.866744	0.997595	0.747368	SRSF1/NUP155	2
GO_BP_Module_1	GO:0043312	neutrophil degranulation	4/224	485/17653	0.867278	0.997595	0.747368	PPIE/HSPA1A/HSPA8/KPNB1	4
GO_BP_Module_1	GO:0050864	regulation of B cell activation	1/224	158/17653	0.868242	0.998034	0.747697	THOC1	1
GO_BP_Module_1	GO:0050890	cognition	2/224	277/17653	0.869407	0.998034	0.747697	AAAS/EIF4A3	2
GO_BP_Module_1	GO:0050821	protein stabilization	1/224	159/17653	0.869928	0.998034	0.747697	HSPA1A	1
GO_BP_Module_1	GO:0002283	neutrophil activation involved in immune response	4/224	488/17653	0.870371	0.998034	0.747697	PPIE/HSPA1A/HSPA8/KPNB1	4
GO_BP_Module_1	GO:0003015	heart process	2/224	278/17653	0.87072	0.998034	0.747697	SRSF1/NUP155	2
GO_BP_Module_1	GO:0031960	response to corticosteroid	1/224	160/17653	0.871594	0.998034	0.747697	HNRNPU	1
GO_BP_Module_1	GO:0046661	male sex differentiation	1/224	160/17653	0.871594	0.998034	0.747697	SF1	1
GO_BP_Module_1	GO:1903034	regulation of response to wounding	1/224	161/17653	0.873238	0.998401	0.747972	SRSF6	1
GO_BP_Module_1	GO:1901652	response to peptide	4/224	491/17653	0.873402	0.998401	0.747972	SRSF4/SRSF5/SRSF6/CDC5L	4
GO_BP_Module_1	GO:0002285	lymphocyte activation involved in immune response	1/224	162/17653	0.874862	0.998401	0.747972	THOC1	1
GO_BP_Module_1	GO:0030509	BMP signaling pathway	1/224	162/17653	0.874862	0.998401	0.747972	DDX5	1
GO_BP_Module_1	GO:0008360	regulation of cell shape	1/224	163/17653	0.876464	0.998401	0.747972	PRPF40A	1
GO_BP_Module_1	GO:0048545	response to steroid hormone	3/224	391/17653	0.876511	0.998401	0.747972	DDX5/HNRNPU/BUD31	3
GO_BP_Module_1	GO:0007519	skeletal muscle tissue development	1/224	165/17653	0.879608	0.998401	0.747972	DDX5	1
GO_BP_Module_1	GO:0030099	myeloid cell differentiation	3/224	394/17653	0.879732	0.998401	0.747972	HSPA1A/HSPA9/THOC5	3
GO_BP_Module_1	GO:0042119	neutrophil activation	4/224	498/17653	0.880238	0.998401	0.747972	PPIE/HSPA1A/HSPA8/KPNB1	4
GO_BP_Module_1	GO:0030705	cytoskeleton-dependent intracellular transport	1/224	166/17653	0.88115	0.998401	0.747972	HSPA8	1
GO_BP_Module_1	GO:0060537	muscle tissue development	3/224	396/17653	0.881837	0.998401	0.747972	DDX5/HNRNPU/DDX39B	3
GO_BP_Module_1	GO:0002446	neutrophil mediated immunity	4/224	500/17653	0.882132	0.998401	0.747972	PPIE/HSPA1A/HSPA8/KPNB1	4
GO_BP_Module_1	GO:0030324	lung development	1/224	167/17653	0.882673	0.998401	0.747972	SRSF6	1
GO_BP_Module_1	GO:0043123	positive regulation of I-kappaB kinase/NF-kappaB signaling	1/224	167/17653	0.882673	0.998401	0.747972	NUP62	1
GO_BP_Module_1	GO:0001558	regulation of cell growth	3/224	397/17653	0.882877	0.998401	0.747972	HSPA1A/NCBP1/DDX39B	3
GO_BP_Module_1	GO:0002703	regulation of leukocyte mediated immunity	1/224	168/17653	0.884176	0.998401	0.747972	THOC1	1
GO_BP_Module_1	GO:0010822	positive regulation of mitochondrion organization	1/224	168/17653	0.884176	0.998401	0.747972	WBP11	1
GO_BP_Module_1	GO:0032103	positive regulation of response to external stimulus	2/224	289/17653	0.884385	0.998401	0.747972	DHX9/SNW1	2
GO_BP_Module_1	GO:0030308	negative regulation of cell growth	1/224	170/17653	0.887124	0.998401	0.747972	HSPA1A	1
GO_BP_Module_1	GO:0071347	cellular response to interleukin-1	1/224	170/17653	0.887124	0.998401	0.747972	RBMX	1
GO_BP_Module_1	GO:0010921	regulation of phosphatase activity	1/224	171/17653	0.888571	0.998401	0.747972	CD2BP2	1
GO_BP_Module_1	GO:0030323	respiratory tube development	1/224	171/17653	0.888571	0.998401	0.747972	SRSF6	1
GO_BP_Module_1	GO:0043161	proteasome-mediated ubiquitin-dependent protein catabolic process	3/224	403/17653	0.888951	0.998401	0.747972	HSPA1A/HSPA5/PCBP2	3
GO_BP_Module_1	GO:0001959	regulation of cytokine-mediated signaling pathway	1/224	172/17653	0.889998	0.998401	0.747972	HSPA1A	1
GO_BP_Module_1	GO:0035265	organ growth	1/224	172/17653	0.889998	0.998401	0.747972	DDX39B	1
GO_BP_Module_1	GO:0043112	receptor metabolic process	1/224	172/17653	0.889998	0.998401	0.747972	HNRNPK	1
GO_BP_Module_1	GO:0043901	negative regulation of multi-organism process	1/224	172/17653	0.889998	0.998401	0.747972	PCBP2	1
GO_BP_Module_1	GO:0050707	regulation of cytokine secretion	1/224	172/17653	0.889998	0.998401	0.747972	DHX9	1
GO_BP_Module_1	GO:0033209	tumor necrosis factor-mediated signaling pathway	1/224	173/17653	0.891408	0.998401	0.747972	HSPA1A	1
GO_BP_Module_1	GO:0043409	negative regulation of MAPK cascade	1/224	173/17653	0.891408	0.998401	0.747972	NUP62	1
GO_BP_Module_1	GO:0050866	negative regulation of cell activation	1/224	173/17653	0.891408	0.998401	0.747972	THOC1	1
GO_BP_Module_1	GO:0060538	skeletal muscle organ development	1/224	173/17653	0.891408	0.998401	0.747972	DDX5	1
GO_BP_Module_1	GO:0061136	regulation of proteasomal protein catabolic process	1/224	173/17653	0.891408	0.998401	0.747972	HSPA1A	1
GO_BP_Module_1	GO:0071772	response to BMP	1/224	174/17653	0.8928	0.998401	0.747972	DDX5	1
GO_BP_Module_1	GO:0071773	cellular response to BMP stimulus	1/224	174/17653	0.8928	0.998401	0.747972	DDX5	1
GO_BP_Module_1	GO:0140013	meiotic nuclear division	1/224	174/17653	0.8928	0.998401	0.747972	NDC1	1
GO_BP_Module_1	GO:0007568	aging	2/224	298/17653	0.894562	0.998401	0.747972	NUP62/NPM1	2
GO_BP_Module_1	GO:0034728	nucleosome organization	1/224	176/17653	0.89553	0.998401	0.747972	NPM1	1
GO_BP_Module_1	GO:0097529	myeloid leukocyte migration	1/224	177/17653	0.896869	0.998401	0.747972	NUP85	1
GO_BP_Module_1	GO:0002218	activation of innate immune response	2/224	301/17653	0.897766	0.998401	0.747972	PQBP1/HSPA1A	2
GO_BP_Module_1	GO:0048639	positive regulation of developmental growth	1/224	178/17653	0.898191	0.998401	0.747972	DDX39B	1
GO_BP_Module_1	GO:0002221	pattern recognition receptor signaling pathway	1/224	181/17653	0.902056	0.998401	0.747972	HSPA1A	1
GO_BP_Module_1	GO:0010506	regulation of autophagy	2/224	310/17653	0.906843	0.998401	0.747972	WBP11/SNRNP70	2
GO_BP_Module_1	GO:0071214	cellular response to abiotic stimulus	2/224	310/17653	0.906843	0.998401	0.747972	HSPA5/NPM1	2
GO_BP_Module_1	GO:0104004	cellular response to environmental stimulus	2/224	310/17653	0.906843	0.998401	0.747972	HSPA5/NPM1	2
GO_BP_Module_1	GO:0030278	regulation of ossification	1/224	185/17653	0.906983	0.998401	0.747972	DDX5	1
GO_BP_Module_1	GO:0007018	microtubule-based movement	2/224	311/17653	0.907804	0.998401	0.747972	HSPA8/KPNB1	2
GO_BP_Module_1	GO:0008202	steroid metabolic process	2/224	311/17653	0.907804	0.998401	0.747972	KPNB1/SF1	2
GO_BP_Module_1	GO:0002244	hematopoietic progenitor cell differentiation	1/224	186/17653	0.908176	0.998401	0.747972	HSPA9	1
GO_BP_Module_1	GO:0071375	cellular response to peptide hormone stimulus	2/224	312/17653	0.908756	0.998401	0.747972	SRSF5/CDC5L	2
GO_BP_Module_1	GO:0031348	negative regulation of defense response	1/224	187/17653	0.909354	0.998401	0.747972	PCBP2	1
GO_BP_Module_1	GO:0002683	negative regulation of immune system process	3/224	426/17653	0.909713	0.998401	0.747972	HSPA9/PCBP2/THOC1	3
GO_BP_Module_1	GO:0045088	regulation of innate immune response	3/224	427/17653	0.910531	0.998401	0.747972	PQBP1/DHX9/HSPA1A	3
GO_BP_Module_1	GO:0032984	protein-containing complex disassembly	2/224	314/17653	0.910632	0.998401	0.747972	TFIP11/HSPA8	2
GO_BP_Module_1	GO:0048568	embryonic organ development	3/224	428/17653	0.911342	0.998401	0.747972	TRA2B/THOC5/EIF4A3	3
GO_BP_Module_1	GO:0006006	glucose metabolic process	1/224	189/17653	0.911664	0.998401	0.747972	RANBP2	1
GO_BP_Module_1	GO:0009749	response to glucose	1/224	189/17653	0.911664	0.998401	0.747972	TRA2B	1
GO_BP_Module_1	GO:1903046	meiotic cell cycle process	1/224	189/17653	0.911664	0.998401	0.747972	NDC1	1
GO_BP_Module_1	GO:0002573	myeloid leukocyte differentiation	1/224	191/17653	0.913915	0.998401	0.747972	THOC5	1
GO_BP_Module_1	GO:0097305	response to alcohol	1/224	191/17653	0.913915	0.998401	0.747972	HNRNPD	1
GO_BP_Module_1	GO:0050679	positive regulation of epithelial cell proliferation	1/224	192/17653	0.91502	0.998401	0.747972	SRSF6	1
GO_BP_Module_1	GO:0070555	response to interleukin-1	1/224	192/17653	0.91502	0.998401	0.747972	RBMX	1
GO_BP_Module_1	GO:0051260	protein homooligomerization	2/224	320/17653	0.916046	0.998401	0.747972	RBMX/NUP54	2
GO_BP_Module_1	GO:0009746	response to hexose	1/224	193/17653	0.91611	0.998401	0.747972	TRA2B	1
GO_BP_Module_1	GO:0060541	respiratory system development	1/224	193/17653	0.91611	0.998401	0.747972	SRSF6	1
GO_BP_Module_1	GO:1902905	positive regulation of supramolecular fiber organization	1/224	195/17653	0.918249	0.998401	0.747972	HSPA1A	1
GO_BP_Module_1	GO:0050663	cytokine secretion	1/224	196/17653	0.919298	0.998401	0.747972	DHX9	1
GO_BP_Module_1	GO:0010631	epithelial cell migration	2/224	324/17653	0.919483	0.998401	0.747972	NUP188/NUP93	2
GO_BP_Module_1	GO:0016064	immunoglobulin mediated immune response	1/224	197/17653	0.920333	0.998401	0.747972	THOC1	1
GO_BP_Module_1	GO:0019724	B cell mediated immunity	1/224	198/17653	0.921355	0.998401	0.747972	THOC1	1
GO_BP_Module_1	GO:0034284	response to monosaccharide	1/224	198/17653	0.921355	0.998401	0.747972	TRA2B	1
GO_BP_Module_1	GO:0090132	epithelium migration	2/224	327/17653	0.921974	0.998401	0.747972	NUP188/NUP93	2
GO_BP_Module_1	GO:0035303	regulation of dephosphorylation	1/224	199/17653	0.922365	0.998401	0.747972	CD2BP2	1
GO_BP_Module_1	GO:0035637	multicellular organismal signaling	1/224	199/17653	0.922365	0.998401	0.747972	NUP155	1
GO_BP_Module_1	GO:0002064	epithelial cell development	1/224	201/17653	0.924345	0.998401	0.747972	NUP93	1
GO_BP_Module_1	GO:0032869	cellular response to insulin stimulus	1/224	201/17653	0.924345	0.998401	0.747972	SRSF5	1
GO_BP_Module_1	GO:1903050	regulation of proteolysis involved in cellular protein catabolic process	1/224	201/17653	0.924345	0.998401	0.747972	HSPA1A	1
GO_BP_Module_1	GO:0030595	leukocyte chemotaxis	1/224	202/17653	0.925316	0.998401	0.747972	NUP85	1
GO_BP_Module_1	GO:0048762	mesenchymal cell differentiation	1/224	202/17653	0.925316	0.998401	0.747972	DDX5	1
GO_BP_Module_1	GO:0045665	negative regulation of neuron differentiation	1/224	203/17653	0.926274	0.998401	0.747972	PRPF19	1
GO_BP_Module_1	GO:0090130	tissue migration	2/224	333/17653	0.926741	0.998401	0.747972	NUP188/NUP93	2
GO_BP_Module_1	GO:0010975	regulation of neuron projection development	3/224	450/17653	0.927582	0.998401	0.747972	PQBP1/HSPA5/SF3A2	3
GO_BP_Module_1	GO:1903706	regulation of hemopoiesis	3/224	450/17653	0.927582	0.998401	0.747972	HSPA1A/HSPA9/SART1	3
GO_BP_Module_1	GO:1902903	regulation of supramolecular fiber organization	2/224	336/17653	0.929021	0.998401	0.747972	HSPA1A/HSPA8	2
GO_BP_Module_1	GO:0043624	cellular protein complex disassembly	1/224	209/17653	0.931774	0.998401	0.747972	HSPA8	1
GO_BP_Module_1	GO:0048705	skeletal system morphogenesis	1/224	209/17653	0.931774	0.998401	0.747972	EIF4A3	1
GO_BP_Module_1	GO:0032271	regulation of protein polymerization	1/224	211/17653	0.933515	0.998401	0.747972	HSPA1A	1
GO_BP_Module_1	GO:0048588	developmental cell growth	1/224	211/17653	0.933515	0.998401	0.747972	DDX39B	1
GO_BP_Module_1	GO:0051051	negative regulation of transport	3/224	460/17653	0.934025	0.998401	0.747972	HSPA1A/TPR/NUP153	3
GO_BP_Module_1	GO:0045666	positive regulation of neuron differentiation	2/224	343/17653	0.934082	0.998401	0.747972	HSPA5/SF3A2	2
GO_BP_Module_1	GO:0045732	positive regulation of protein catabolic process	1/224	212/17653	0.934369	0.998401	0.747972	HSPA1A	1
GO_BP_Module_1	GO:0050870	positive regulation of T cell activation	1/224	213/17653	0.935212	0.998401	0.747972	SART1	1
GO_BP_Module_1	GO:2001234	negative regulation of apoptotic signaling pathway	1/224	213/17653	0.935212	0.998401	0.747972	HSPA1A	1
GO_BP_Module_1	GO:0031349	positive regulation of defense response	3/224	466/17653	0.937634	0.998401	0.747972	PQBP1/DHX9/HSPA1A	3
GO_BP_Module_1	GO:0016358	dendrite development	1/224	216/17653	0.937677	0.998401	0.747972	PQBP1	1
GO_BP_Module_1	GO:1902749	regulation of cell cycle G2/M phase transition	1/224	216/17653	0.937677	0.998401	0.747972	NPM1	1
GO_BP_Module_1	GO:0010948	negative regulation of cell cycle process	2/224	350/17653	0.938802	0.998401	0.747972	NPM1/TPR	2
GO_BP_Module_1	GO:0033500	carbohydrate homeostasis	1/224	218/17653	0.939268	0.998401	0.747972	TRA2B	1
GO_BP_Module_1	GO:0042593	glucose homeostasis	1/224	218/17653	0.939268	0.998401	0.747972	TRA2B	1
GO_BP_Module_1	GO:0051402	neuron apoptotic process	1/224	219/17653	0.940048	0.998401	0.747972	HSPA5	1
GO_BP_Module_1	GO:0097191	extrinsic apoptotic signaling pathway	1/224	219/17653	0.940048	0.998401	0.747972	HSPA1A	1
GO_BP_Module_1	GO:0031346	positive regulation of cell projection organization	2/224	353/17653	0.940726	0.998401	0.747972	HSPA5/SF3A2	2
GO_BP_Module_1	GO:1901653	cellular response to peptide	2/224	353/17653	0.940726	0.998401	0.747972	SRSF5/CDC5L	2
GO_BP_Module_1	GO:0009743	response to carbohydrate	1/224	220/17653	0.940818	0.998401	0.747972	TRA2B	1
GO_BP_Module_1	GO:0042326	negative regulation of phosphorylation	3/224	473/17653	0.941615	0.998401	0.747972	NUP62/HNRNPU/NPM1	3
GO_BP_Module_1	GO:0043122	regulation of I-kappaB kinase/NF-kappaB signaling	1/224	223/17653	0.943071	0.998401	0.747972	NUP62	1
GO_BP_Module_1	GO:1903039	positive regulation of leukocyte cell-cell adhesion	1/224	224/17653	0.943802	0.998401	0.747972	SART1	1
GO_BP_Module_1	GO:0030217	T cell differentiation	1/224	225/17653	0.944524	0.998401	0.747972	SART1	1
GO_BP_Module_1	GO:0006914	autophagy	3/224	482/17653	0.946389	0.998401	0.747972	HSPA8/WBP11/SNRNP70	3
GO_BP_Module_1	GO:0061919	process utilizing autophagic mechanism	3/224	482/17653	0.946389	0.998401	0.747972	HSPA8/WBP11/SNRNP70	3
GO_BP_Module_1	GO:0030100	regulation of endocytosis	1/224	229/17653	0.947322	0.998401	0.747972	HNRNPK	1
GO_BP_Module_1	GO:0019318	hexose metabolic process	1/224	230/17653	0.947999	0.998401	0.747972	RANBP2	1
GO_BP_Module_1	GO:0019216	regulation of lipid metabolic process	2/224	366/17653	0.948419	0.998401	0.747972	KPNB1/SF1	2
GO_BP_Module_1	GO:0030900	forebrain development	2/224	366/17653	0.948419	0.998401	0.747972	XAB2/TRA2B	2
GO_BP_Module_1	GO:1903362	regulation of cellular protein catabolic process	1/224	231/17653	0.948668	0.998401	0.747972	HSPA1A	1
GO_BP_Module_1	GO:0050714	positive regulation of protein secretion	1/224	238/17653	0.953114	0.998401	0.747972	DHX9	1
GO_BP_Module_1	GO:1901617	organic hydroxy compound biosynthetic process	1/224	240/17653	0.954313	0.998401	0.747972	KPNB1	1
GO_BP_Module_1	GO:0090257	regulation of muscle system process	1/224	242/17653	0.955481	0.998401	0.747972	DDX39B	1
GO_BP_Module_1	GO:0008016	regulation of heart contraction	1/224	243/17653	0.956053	0.998401	0.747972	NUP155	1
GO_BP_Module_1	GO:0045926	negative regulation of growth	1/224	244/17653	0.956619	0.998401	0.747972	HSPA1A	1
GO_BP_Module_1	GO:0046578	regulation of Ras protein signal transduction	1/224	244/17653	0.956619	0.998401	0.747972	NUP62	1
GO_BP_Module_1	GO:2001233	regulation of apoptotic signaling pathway	2/224	383/17653	0.957056	0.998401	0.747972	HNRNPK/HSPA1A	2
GO_BP_Module_1	GO:0006836	neurotransmitter transport	1/224	246/17653	0.957728	0.998401	0.747972	HSPA8	1
GO_BP_Module_1	GO:0051321	meiotic cell cycle	1/224	246/17653	0.957728	0.998401	0.747972	NDC1	1
GO_BP_Module_1	GO:2000027	regulation of organ morphogenesis	1/224	249/17653	0.959339	0.998401	0.747972	SRSF6	1
GO_BP_Module_1	GO:0007050	cell cycle arrest	1/224	250/17653	0.959862	0.998401	0.747972	NPM1	1
GO_BP_Module_1	GO:0065004	protein-DNA complex assembly	1/224	252/17653	0.960889	0.998401	0.747972	NPM1	1
GO_BP_Module_1	GO:0007249	I-kappaB kinase/NF-kappaB signaling	1/224	256/17653	0.962865	0.998401	0.747972	NUP62	1
GO_BP_Module_1	GO:1902105	regulation of leukocyte differentiation	1/224	256/17653	0.962865	0.998401	0.747972	SART1	1
GO_BP_Module_1	GO:0022409	positive regulation of cell-cell adhesion	1/224	257/17653	0.963343	0.998401	0.747972	SART1	1
GO_BP_Module_1	GO:0007517	muscle organ development	2/224	398/17653	0.963516	0.998401	0.747972	DDX5/DDX39B	2
GO_BP_Module_1	GO:0002793	positive regulation of peptide secretion	1/224	259/17653	0.964281	0.998401	0.747972	DHX9	1
GO_BP_Module_1	GO:0050768	negative regulation of neurogenesis	1/224	259/17653	0.964281	0.998401	0.747972	PRPF19	1
GO_BP_Module_1	GO:0044262	cellular carbohydrate metabolic process	1/224	262/17653	0.965643	0.998401	0.747972	RANBP2	1
GO_BP_Module_1	GO:0001822	kidney development	1/224	264/17653	0.966522	0.998401	0.747972	NUP93	1
GO_BP_Module_1	GO:0044839	cell cycle G2/M phase transition	1/224	267/17653	0.9678	0.998401	0.747972	NPM1	1
GO_BP_Module_1	GO:0005996	monosaccharide metabolic process	1/224	273/17653	0.97021	0.998401	0.747972	RANBP2	1
GO_BP_Module_1	GO:0042113	B cell activation	1/224	273/17653	0.97021	0.998401	0.747972	THOC1	1
GO_BP_Module_1	GO:0060326	cell chemotaxis	1/224	273/17653	0.97021	0.998401	0.747972	NUP85	1
GO_BP_Module_1	GO:0010769	regulation of cell morphogenesis involved in differentiation	1/224	275/17653	0.970973	0.998401	0.747972	PQBP1	1
GO_BP_Module_1	GO:0051258	protein polymerization	1/224	276/17653	0.971347	0.998401	0.747972	HSPA1A	1
GO_BP_Module_1	GO:0051961	negative regulation of nervous system development	1/224	278/17653	0.972081	0.998401	0.747972	PRPF19	1
GO_BP_Module_1	GO:0072001	renal system development	1/224	280/17653	0.972797	0.998401	0.747972	NUP93	1
GO_BP_Module_1	GO:0001667	ameboidal-type cell migration	2/224	426/17653	0.973171	0.998401	0.747972	NUP188/NUP93	2
GO_BP_Module_1	GO:0002758	innate immune response-activating signal transduction	1/224	283/17653	0.973835	0.998401	0.747972	HSPA1A	1
GO_BP_Module_1	GO:0071824	protein-DNA complex subunit organization	1/224	283/17653	0.973835	0.998401	0.747972	NPM1	1
GO_BP_Module_1	GO:0048608	reproductive structure development	2/224	430/17653	0.974331	0.998401	0.747972	NUP107/SF1	2
GO_BP_Module_1	GO:0061458	reproductive system development	2/224	433/17653	0.97517	0.998401	0.747972	NUP107/SF1	2
GO_BP_Module_1	GO:0048562	embryonic organ morphogenesis	1/224	288/17653	0.97548	0.998401	0.747972	EIF4A3	1
GO_BP_Module_1	GO:0001933	negative regulation of protein phosphorylation	2/224	435/17653	0.975714	0.998401	0.747972	NUP62/NPM1	2
GO_BP_Module_1	GO:1903522	regulation of blood circulation	1/224	290/17653	0.976108	0.998401	0.747972	NUP155	1
GO_BP_Module_1	GO:0016579	protein deubiquitination	1/224	291/17653	0.976416	0.998401	0.747972	USP39	1
GO_BP_Module_1	GO:0042391	regulation of membrane potential	2/224	438/17653	0.976509	0.998401	0.747972	NUP155/EIF4A3	2
GO_BP_Module_1	GO:0009314	response to radiation	2/224	442/17653	0.97753	0.998401	0.747972	HSPA5/NPM1	2
GO_BP_Module_1	GO:0007204	positive regulation of cytosolic calcium ion concentration	1/224	295/17653	0.97761	0.998401	0.747972	CHERP	1
GO_BP_Module_1	GO:0090150	establishment of protein localization to membrane	1/224	296/17653	0.977899	0.998401	0.747972	HSPA4	1
GO_BP_Module_1	GO:0000209	protein polyubiquitination	1/224	298/17653	0.978466	0.998401	0.747972	PRPF19	1
GO_BP_Module_1	GO:0010721	negative regulation of cell development	1/224	301/17653	0.979289	0.998401	0.747972	PRPF19	1
GO_BP_Module_1	GO:0016570	histone modification	2/224	450/17653	0.979445	0.998401	0.747972	SNW1/CHTOP	2
GO_BP_Module_1	GO:0030216	keratinocyte differentiation	1/224	302/17653	0.979557	0.998401	0.747972	SRSF6	1
GO_BP_Module_1	GO:1903037	regulation of leukocyte cell-cell adhesion	1/224	302/17653	0.979557	0.998401	0.747972	SART1	1
GO_BP_Module_1	GO:0009416	response to light stimulus	1/224	305/17653	0.980338	0.998401	0.747972	NPM1	1
GO_BP_Module_1	GO:0070646	protein modification by small protein removal	1/224	306/17653	0.980592	0.998401	0.747972	USP39	1
GO_BP_Module_1	GO:0051249	regulation of lymphocyte activation	2/224	457/17653	0.980991	0.998401	0.747972	SART1/THOC1	2
GO_BP_Module_1	GO:0001505	regulation of neurotransmitter levels	1/224	308/17653	0.98109	0.998401	0.747972	HSPA8	1
GO_BP_Module_1	GO:0070588	calcium ion transmembrane transport	1/224	308/17653	0.98109	0.998401	0.747972	CHERP	1
GO_BP_Module_1	GO:0032102	negative regulation of response to external stimulus	1/224	310/17653	0.981575	0.998401	0.747972	PCBP2	1
GO_BP_Module_1	GO:0007265	Ras protein signal transduction	2/224	463/17653	0.982226	0.998401	0.747972	NUP62/KPNB1	2
GO_BP_Module_1	GO:0016569	covalent chromatin modification	2/224	464/17653	0.982424	0.998401	0.747972	SNW1/CHTOP	2
GO_BP_Module_1	GO:0002460	adaptive immune response based on somatic recombination of immune receptors built from immunoglobulin superfamily domains	1/224	314/17653	0.982509	0.998401	0.747972	THOC1	1
GO_BP_Module_1	GO:0002449	lymphocyte mediated immunity	1/224	315/17653	0.982735	0.998401	0.747972	THOC1	1
GO_BP_Module_1	GO:0051251	positive regulation of lymphocyte activation	1/224	315/17653	0.982735	0.998401	0.747972	SART1	1
GO_BP_Module_1	GO:0001655	urogenital system development	1/224	316/17653	0.982958	0.998401	0.747972	NUP93	1
GO_BP_Module_1	GO:0070997	neuron death	1/224	316/17653	0.982958	0.998401	0.747972	HSPA5	1
GO_BP_Module_1	GO:0022604	regulation of cell morphogenesis	2/224	468/17653	0.983196	0.998401	0.747972	PQBP1/PRPF40A	2
GO_BP_Module_1	GO:0050863	regulation of T cell activation	1/224	321/17653	0.984031	0.998401	0.747972	SART1	1
GO_BP_Module_1	GO:0048638	regulation of developmental growth	1/224	323/17653	0.984441	0.998401	0.747972	DDX39B	1
GO_BP_Module_1	GO:0006066	alcohol metabolic process	1/224	324/17653	0.984642	0.998401	0.747972	KPNB1	1
GO_BP_Module_1	GO:0051480	regulation of cytosolic calcium ion concentration	1/224	325/17653	0.984841	0.998401	0.747972	CHERP	1
GO_BP_Module_1	GO:0006898	receptor-mediated endocytosis	1/224	330/17653	0.985796	0.998401	0.747972	HNRNPK	1
GO_BP_Module_1	GO:0030098	lymphocyte differentiation	1/224	330/17653	0.985796	0.998401	0.747972	SART1	1
GO_BP_Module_1	GO:0002521	leukocyte differentiation	2/224	483/17653	0.985807	0.998401	0.747972	THOC5/SART1	2
GO_BP_Module_1	GO:0030335	positive regulation of cell migration	2/224	486/17653	0.98628	0.998401	0.747972	HSPA5/CCAR1	2
GO_BP_Module_1	GO:0003002	regionalization	1/224	333/17653	0.98634	0.998401	0.747972	TRA2B	1
GO_BP_Module_1	GO:0007159	leukocyte cell-cell adhesion	1/224	335/17653	0.986691	0.998401	0.747972	SART1	1
GO_BP_Module_1	GO:0050804	modulation of chemical synaptic transmission	1/224	335/17653	0.986691	0.998401	0.747972	EIF4A3	1
GO_BP_Module_1	GO:0099177	regulation of trans-synaptic signaling	1/224	335/17653	0.986691	0.998401	0.747972	EIF4A3	1
GO_BP_Module_1	GO:0051056	regulation of small GTPase mediated signal transduction	1/224	339/17653	0.987366	0.998401	0.747972	NUP62	1
GO_BP_Module_1	GO:0006869	lipid transport	1/224	343/17653	0.988007	0.998401	0.747972	HNRNPK	1
GO_BP_Module_1	GO:0043405	regulation of MAP kinase activity	1/224	344/17653	0.988163	0.998401	0.747972	NUP62	1
GO_BP_Module_1	GO:0045862	positive regulation of proteolysis	1/224	350/17653	0.989053	0.998401	0.747972	HSPA1A	1
GO_BP_Module_1	GO:0002696	positive regulation of leukocyte activation	1/224	351/17653	0.989194	0.998401	0.747972	SART1	1
GO_BP_Module_1	GO:0009913	epidermal cell differentiation	1/224	355/17653	0.989743	0.998401	0.747972	SRSF6	1
GO_BP_Module_1	GO:0050678	regulation of epithelial cell proliferation	1/224	357/17653	0.990007	0.998401	0.747972	SRSF6	1
GO_BP_Module_1	GO:1903532	positive regulation of secretion by cell	1/224	361/17653	0.990515	0.998401	0.747972	DHX9	1
GO_BP_Module_1	GO:0050867	positive regulation of cell activation	1/224	363/17653	0.990759	0.998401	0.747972	SART1	1
GO_BP_Module_1	GO:0006790	sulfur compound metabolic process	1/224	367/17653	0.991229	0.998401	0.747972	HSPA9	1
GO_BP_Module_1	GO:0010876	lipid localization	1/224	377/17653	0.992302	0.998401	0.747972	HNRNPK	1
GO_BP_Module_1	GO:0022407	regulation of cell-cell adhesion	1/224	388/17653	0.993331	0.998401	0.747972	SART1	1
GO_BP_Module_1	GO:0051047	positive regulation of secretion	1/224	388/17653	0.993331	0.998401	0.747972	DHX9	1
GO_BP_Module_1	GO:0045785	positive regulation of cell adhesion	1/224	392/17653	0.993671	0.998401	0.747972	SART1	1
GO_BP_Module_1	GO:0043547	positive regulation of GTPase activity	1/224	407/17653	0.994797	0.998401	0.747972	RANBP2	1
GO_BP_Module_1	GO:0050673	epithelial cell proliferation	1/224	409/17653	0.994932	0.998401	0.747972	SRSF6	1
GO_BP_Module_1	GO:0050727	regulation of inflammatory response	1/224	411/17653	0.995062	0.998401	0.747972	DHX9	1
GO_BP_Module_1	GO:0006816	calcium ion transport	1/224	413/17653	0.99519	0.998401	0.747972	CHERP	1
GO_BP_Module_1	GO:0043588	skin development	1/224	413/17653	0.99519	0.998401	0.747972	SRSF6	1
GO_BP_Module_1	GO:0006874	cellular calcium ion homeostasis	1/224	420/17653	0.995611	0.998401	0.747972	CHERP	1
GO_BP_Module_1	GO:0007389	pattern specification process	1/224	424/17653	0.995835	0.998401	0.747972	TRA2B	1
GO_BP_Module_1	GO:0050708	regulation of protein secretion	1/224	426/17653	0.995942	0.998401	0.747972	DHX9	1
GO_BP_Module_1	GO:0055074	calcium ion homeostasis	1/224	431/17653	0.996199	0.998401	0.747972	CHERP	1
GO_BP_Module_1	GO:0023061	signal release	1/224	435/17653	0.996393	0.998401	0.747972	HSPA8	1
GO_BP_Module_1	GO:0002791	regulation of peptide secretion	1/224	455/17653	0.997225	0.998401	0.747972	DHX9	1
GO_BP_Module_1	GO:0051346	negative regulation of hydrolase activity	1/224	456/17653	0.997261	0.998401	0.747972	CD2BP2	1
GO_BP_Module_1	GO:0072503	cellular divalent inorganic cation homeostasis	1/224	457/17653	0.997297	0.998401	0.747972	CHERP	1
GO_BP_Module_1	GO:0070838	divalent metal ion transport	1/224	458/17653	0.997332	0.998401	0.747972	CHERP	1
GO_BP_Module_1	GO:0016311	dephosphorylation	1/224	461/17653	0.997435	0.998401	0.747972	CD2BP2	1
GO_BP_Module_1	GO:0008544	epidermis development	1/224	462/17653	0.997468	0.998401	0.747972	SRSF6	1
GO_BP_Module_1	GO:0072511	divalent inorganic cation transport	1/224	462/17653	0.997468	0.998401	0.747972	CHERP	1
GO_BP_Module_1	GO:0042110	T cell activation	1/224	463/17653	0.997501	0.998401	0.747972	SART1	1
GO_BP_Module_1	GO:0050900	leukocyte migration	1/224	470/17653	0.99772	0.998401	0.747972	NUP85	1
GO_BP_Module_1	GO:0072507	divalent inorganic cation homeostasis	1/224	475/17653	0.997865	0.998401	0.747972	CHERP	1
GO_BP_Module_1	GO:0043087	regulation of GTPase activity	1/224	482/17653	0.998053	0.998401	0.747972	RANBP2	1
GO_BP_Module_1	GO:0060627	regulation of vesicle-mediated transport	1/224	490/17653	0.998247	0.998401	0.747972	HNRNPK	1
GO_BP_Module_1	GO:0001501	skeletal system development	1/224	493/17653	0.998315	0.998401	0.747972	EIF4A3	1
GO_BP_Module_1	GO:1901615	organic hydroxy compound metabolic process	1/224	497/17653	0.998401	0.998401	0.747972	KPNB1	1
GO_BP_Module_10	GO:0097711	ciliary basal body-plasma membrane docking	66/79	96/17653	5.59126e-149	6.31253e-146	4.39061e-146	ACTR1A/TUBB4A/TUBB4B/CETN2/PLK4/SDCCAG8/CEP250/HAUS1/RAB3IP/NEDD1/TTBK2/DYNC1H1/TUBB/MAPRE1/CEP152/CLASP1/HAUS5/C2CD3/NPHP4/B9D1/KIF24/RAB8A/NEK2/NPHP1/PAFAH1B1/PCM1/PCNT/TMEM216/HAUS6/AHI1/NDE1/MKS1/HAUS4/CEP192/HAUS2/CDK5RAP2/PRKAR2B/CENPJ/CC2D2A/MARK4/TUBA4A/TUBG1/YWHAE/YWHAG/TUBA1A/HAUS3/CEP97/TCTN1/CEP290/CEP63/B9D2/CEP78/OFD1/CEP89/FBF1/SSNA1/RAB11A/TMEM67/CEP41/IQCB1/CEP135/CEP57/CCP110/CK…	66
GO_BP_Module_10	GO:0140056	organelle localization by membrane tethering	66/79	171/17653	1.62471e-125	9.17151e-123	6.37914e-123	ACTR1A/TUBB4A/TUBB4B/CETN2/PLK4/SDCCAG8/CEP250/HAUS1/RAB3IP/NEDD1/TTBK2/DYNC1H1/TUBB/MAPRE1/CEP152/CLASP1/HAUS5/C2CD3/NPHP4/B9D1/KIF24/RAB8A/NEK2/NPHP1/PAFAH1B1/PCM1/PCNT/TMEM216/HAUS6/AHI1/NDE1/MKS1/HAUS4/CEP192/HAUS2/CDK5RAP2/PRKAR2B/CENPJ/CC2D2A/MARK4/TUBA4A/TUBG1/YWHAE/YWHAG/TUBA1A/HAUS3/CEP97/TCTN1/CEP290/CEP63/B9D2/CEP78/OFD1/CEP89/FBF1/SSNA1/RAB11A/TMEM67/CEP41/IQCB1/CEP135/CEP57/CCP110/CK…	66
GO_BP_Module_10	GO:0022406	membrane docking	66/79	180/17653	1.11083e-123	4.18043e-121	2.90765e-121	ACTR1A/TUBB4A/TUBB4B/CETN2/PLK4/SDCCAG8/CEP250/HAUS1/RAB3IP/NEDD1/TTBK2/DYNC1H1/TUBB/MAPRE1/CEP152/CLASP1/HAUS5/C2CD3/NPHP4/B9D1/KIF24/RAB8A/NEK2/NPHP1/PAFAH1B1/PCM1/PCNT/TMEM216/HAUS6/AHI1/NDE1/MKS1/HAUS4/CEP192/HAUS2/CDK5RAP2/PRKAR2B/CENPJ/CC2D2A/MARK4/TUBA4A/TUBG1/YWHAE/YWHAG/TUBA1A/HAUS3/CEP97/TCTN1/CEP290/CEP63/B9D2/CEP78/OFD1/CEP89/FBF1/SSNA1/RAB11A/TMEM67/CEP41/IQCB1/CEP135/CEP57/CCP110/CK…	66
GO_BP_Module_10	GO:0060271	cilium assembly	67/79	365/17653	1.01376e-102	2.86134e-100	1.99017e-100	ACTR1A/TUBB4A/TUBB4B/CETN2/PLK4/SDCCAG8/CEP250/HAUS1/RAB3IP/NEDD1/TTBK2/DYNC1H1/TUBB/MAPRE1/CEP152/CLASP1/HAUS5/C2CD3/NPHP4/B9D1/KIF24/RAB8A/SEPT2/NEK2/NPHP1/PAFAH1B1/PCM1/PCNT/TMEM216/HAUS6/AHI1/NDE1/MKS1/HAUS4/CEP192/HAUS2/CDK5RAP2/PRKAR2B/CENPJ/CC2D2A/MARK4/TUBA4A/TUBG1/YWHAE/YWHAG/TUBA1A/HAUS3/CEP97/TCTN1/CEP290/CEP63/B9D2/CEP78/OFD1/CEP89/FBF1/SSNA1/RAB11A/TMEM67/CEP41/IQCB1/CEP135/CEP57/CCP…	67
GO_BP_Module_10	GO:0044782	cilium organization	67/79	378/17653	1.32853e-101	2.99983e-99	2.0865e-99	ACTR1A/TUBB4A/TUBB4B/CETN2/PLK4/SDCCAG8/CEP250/HAUS1/RAB3IP/NEDD1/TTBK2/DYNC1H1/TUBB/MAPRE1/CEP152/CLASP1/HAUS5/C2CD3/NPHP4/B9D1/KIF24/RAB8A/SEPT2/NEK2/NPHP1/PAFAH1B1/PCM1/PCNT/TMEM216/HAUS6/AHI1/NDE1/MKS1/HAUS4/CEP192/HAUS2/CDK5RAP2/PRKAR2B/CENPJ/CC2D2A/MARK4/TUBA4A/TUBG1/YWHAE/YWHAG/TUBA1A/HAUS3/CEP97/TCTN1/CEP290/CEP63/B9D2/CEP78/OFD1/CEP89/FBF1/SSNA1/RAB11A/TMEM67/CEP41/IQCB1/CEP135/CEP57/CCP…	67
GO_BP_Module_10	GO:0000086	G2/M transition of mitotic cell cycle	51/79	250/17653	3.15174e-76	5.93052e-74	4.1249e-74	ACTR1A/TUBB4A/TUBB4B/CETN2/PLK4/SDCCAG8/CEP250/HAUS1/NEDD1/DYNC1H1/TUBB/MAPRE1/TPX2/CEP152/CLASP1/HAUS5/HMMR/RAB8A/NEK2/PAFAH1B1/PCM1/PCNT/HAUS6/NDE1/HAUS4/CEP192/HAUS2/CDK5RAP2/PRKAR2B/CENPJ/TUBA4A/TUBG1/YWHAE/YWHAG/TUBA1A/HAUS3/BORA/CEP290/CEP63/CEP78/OFD1/AJUBA/SSNA1/RAB11A/CEP41/CEP135/CEP57/CCP110/CKAP5/SFI1/CEP131	51
GO_BP_Module_10	GO:0010389	regulation of G2/M transition of mitotic cell cycle	48/79	198/17653	3.55121e-75	5.7276e-73	3.98377e-73	ACTR1A/TUBB4A/TUBB4B/CETN2/PLK4/SDCCAG8/CEP250/HAUS1/NEDD1/DYNC1H1/TUBB/MAPRE1/TPX2/CEP152/CLASP1/HAUS5/HMMR/NEK2/PAFAH1B1/PCM1/PCNT/HAUS6/NDE1/HAUS4/CEP192/HAUS2/CDK5RAP2/PRKAR2B/CENPJ/TUBA4A/TUBG1/YWHAE/YWHAG/TUBA1A/HAUS3/CEP290/CEP63/CEP78/OFD1/SSNA1/RAB11A/CEP41/CEP135/CEP57/CCP110/CKAP5/SFI1/CEP131	48
GO_BP_Module_10	GO:0044839	cell cycle G2/M phase transition	51/79	267/17653	1.27831e-74	1.80401e-72	1.25476e-72	ACTR1A/TUBB4A/TUBB4B/CETN2/PLK4/SDCCAG8/CEP250/HAUS1/NEDD1/DYNC1H1/TUBB/MAPRE1/TPX2/CEP152/CLASP1/HAUS5/HMMR/RAB8A/NEK2/PAFAH1B1/PCM1/PCNT/HAUS6/NDE1/HAUS4/CEP192/HAUS2/CDK5RAP2/PRKAR2B/CENPJ/TUBA4A/TUBG1/YWHAE/YWHAG/TUBA1A/HAUS3/BORA/CEP290/CEP63/CEP78/OFD1/AJUBA/SSNA1/RAB11A/CEP41/CEP135/CEP57/CCP110/CKAP5/SFI1/CEP131	51
GO_BP_Module_10	GO:1902749	regulation of cell cycle G2/M phase transition	48/79	216/17653	3.93632e-73	4.93789e-71	3.4345e-71	ACTR1A/TUBB4A/TUBB4B/CETN2/PLK4/SDCCAG8/CEP250/HAUS1/NEDD1/DYNC1H1/TUBB/MAPRE1/TPX2/CEP152/CLASP1/HAUS5/HMMR/NEK2/PAFAH1B1/PCM1/PCNT/HAUS6/NDE1/HAUS4/CEP192/HAUS2/CDK5RAP2/PRKAR2B/CENPJ/TUBA4A/TUBG1/YWHAE/YWHAG/TUBA1A/HAUS3/CEP290/CEP63/CEP78/OFD1/SSNA1/RAB11A/CEP41/CEP135/CEP57/CCP110/CKAP5/SFI1/CEP131	48
GO_BP_Module_10	GO:1901990	regulation of mitotic cell cycle phase transition	48/79	419/17653	3.10734e-58	3.50819e-56	2.44008e-56	ACTR1A/TUBB4A/TUBB4B/CETN2/PLK4/SDCCAG8/CEP250/HAUS1/NEDD1/DYNC1H1/TUBB/MAPRE1/TPX2/CEP152/CLASP1/HAUS5/HMMR/NEK2/PAFAH1B1/PCM1/PCNT/HAUS6/NDE1/HAUS4/CEP192/HAUS2/CDK5RAP2/PRKAR2B/CENPJ/TUBA4A/TUBG1/YWHAE/YWHAG/TUBA1A/HAUS3/CEP290/CEP63/CEP78/OFD1/SSNA1/RAB11A/CEP41/CEP135/CEP57/CCP110/CKAP5/SFI1/CEP131	48
GO_BP_Module_10	GO:1901987	regulation of cell cycle phase transition	48/79	454/17653	1.71891e-56	1.76423e-54	1.22709e-54	ACTR1A/TUBB4A/TUBB4B/CETN2/PLK4/SDCCAG8/CEP250/HAUS1/NEDD1/DYNC1H1/TUBB/MAPRE1/TPX2/CEP152/CLASP1/HAUS5/HMMR/NEK2/PAFAH1B1/PCM1/PCNT/HAUS6/NDE1/HAUS4/CEP192/HAUS2/CDK5RAP2/PRKAR2B/CENPJ/TUBA4A/TUBG1/YWHAE/YWHAG/TUBA1A/HAUS3/CEP290/CEP63/CEP78/OFD1/SSNA1/RAB11A/CEP41/CEP135/CEP57/CCP110/CKAP5/SFI1/CEP131	48
GO_BP_Module_10	GO:0031023	microtubule organizing center organization	30/79	129/17653	9.1333e-45	8.59292e-43	5.97671e-43	TUBGCP3/CETN2/PLK4/SDCCAG8/TUBGCP2/CEP250/TUBGCP5/HAUS1/CEP152/CLASP1/HAUS5/C2CD3/TUBGCP4/NEK2/PAFAH1B1/PCM1/HAUS6/NDE1/HAUS4/HAUS2/CDK5RAP2/CENPJ/HAUS3/CEP63/TUBGCP6/TMEM67/CEP135/CCP110/CKAP5/CEP131	30
GO_BP_Module_10	GO:0007098	centrosome cycle	28/79	119/17653	7.5796e-42	6.58259e-40	4.57845e-40	TUBGCP3/CETN2/PLK4/SDCCAG8/TUBGCP2/CEP250/TUBGCP5/HAUS1/CEP152/HAUS5/C2CD3/TUBGCP4/NEK2/PCM1/HAUS6/NDE1/HAUS4/HAUS2/CDK5RAP2/CENPJ/HAUS3/CEP63/TUBGCP6/TMEM67/CEP135/CCP110/CKAP5/CEP131	28
GO_BP_Module_10	GO:0007051	spindle organization	26/79	183/17653	1.32193e-32	1.06605e-30	7.41476e-31	TUBGCP3/TUBGCP2/TUBGCP5/HAUS1/DYNC1H1/TUBB/TPX2/CLASP1/HAUS5/TUBG2/TUBGCP4/NEK2/NUMA1/PCNT/HAUS6/HAUS4/CEP192/HAUS2/TUBG1/HAUS3/CEP97/BORA/CEP63/TUBGCP6/RAB11A/CKAP5	26
GO_BP_Module_10	GO:0051225	spindle assembly	23/79	122/17653	8.12484e-32	6.1153e-30	4.25343e-30	TUBGCP3/TUBGCP2/TUBGCP5/HAUS1/DYNC1H1/TUBB/TPX2/CLASP1/HAUS5/TUBG2/TUBGCP4/NEK2/NUMA1/HAUS6/HAUS4/CEP192/HAUS2/TUBG1/HAUS3/CEP97/CEP63/TUBGCP6/RAB11A	23
GO_BP_Module_10	GO:0051298	centrosome duplication	18/79	64/17653	1.98624e-28	1.40154e-26	9.74825e-27	TUBGCP3/CETN2/PLK4/TUBGCP2/TUBGCP5/CEP152/C2CD3/TUBGCP4/NDE1/CDK5RAP2/CENPJ/CEP63/TUBGCP6/TMEM67/CEP135/CCP110/CKAP5/CEP131	18
GO_BP_Module_10	GO:1902850	microtubule cytoskeleton organization involved in mitosis	20/79	132/17653	1.22806e-25	8.15577e-24	5.67265e-24	TUBGCP3/TUBGCP2/TUBGCP5/DYNC1H1/TPX2/CLASP1/TUBG2/TUBGCP4/NEK2/NUMA1/PAFAH1B1/PCNT/NDE1/CEP192/CDK5RAP2/TUBG1/CEP97/BORA/TUBGCP6/RAB11A	20
GO_BP_Module_10	GO:0031109	microtubule polymerization or depolymerization	18/79	104/17653	3.2099e-24	2.01332e-22	1.40034e-22	TUBB4A/TUBGCP3/TUBGCP2/TUBGCP5/TTBK2/MAPRE1/CLASP1/TUBG2/TUBGCP4/KIF24/NUMA1/NDE1/CEP192/CDK5RAP2/CENPJ/TUBG1/TUBGCP6/CKAP5	18
GO_BP_Module_10	GO:0046785	microtubule polymerization	16/79	71/17653	1.3586e-23	8.07293e-22	5.61504e-22	TUBB4A/TUBGCP3/TUBGCP2/TUBGCP5/MAPRE1/CLASP1/TUBG2/TUBGCP4/NUMA1/NDE1/CEP192/CDK5RAP2/CENPJ/TUBG1/TUBGCP6/CKAP5	16
GO_BP_Module_10	GO:0007052	mitotic spindle organization	17/79	113/17653	8.3816e-22	4.73141e-20	3.29088e-20	TUBGCP3/TUBGCP2/TUBGCP5/DYNC1H1/TPX2/CLASP1/TUBG2/TUBGCP4/NEK2/NUMA1/PCNT/CEP192/TUBG1/CEP97/BORA/TUBGCP6/RAB11A	17
GO_BP_Module_10	GO:0007020	microtubule nucleation	11/79	26/17653	5.11012e-20	2.7473e-18	1.91085e-18	TUBGCP3/TUBGCP2/TUBGCP5/CLASP1/TUBG2/TUBGCP4/NDE1/CEP192/CENPJ/TUBG1/TUBGCP6	11
GO_BP_Module_10	GO:0031122	cytoplasmic microtubule organization	13/79	56/17653	1.66128e-19	8.52539e-18	5.92974e-18	TUBGCP3/TUBGCP2/TUBGCP5/DYNC1H1/CLASP1/TUBG2/TUBGCP4/NUMA1/PAFAH1B1/PCM1/TUBG1/TUBGCP6/RAB11A	13
GO_BP_Module_10	GO:0070507	regulation of microtubule cytoskeleton organization	17/79	169/17653	1.00568e-18	4.9366e-17	3.4336e-17	TUBB4A/PLK4/CEP250/TTBK2/DYNC1H1/MAPRE1/TPX2/CLASP1/NEK2/NUMA1/PAFAH1B1/CDK5RAP2/CENPJ/CEP97/BORA/TMEM67/CEP131	17
GO_BP_Module_10	GO:0032886	regulation of microtubule-based process	17/79	197/17653	1.40113e-17	6.59116e-16	4.58441e-16	TUBB4A/PLK4/CEP250/TTBK2/DYNC1H1/MAPRE1/TPX2/CLASP1/NEK2/NUMA1/PAFAH1B1/CDK5RAP2/CENPJ/CEP97/BORA/TMEM67/CEP131	17
GO_BP_Module_10	GO:0140014	mitotic nuclear division	18/79	269/17653	1.33047e-16	6.0084e-15	4.17907e-15	TUBGCP3/TUBGCP2/TUBGCP5/TPX2/CLASP1/TUBG2/TUBGCP4/NEK2/NUMA1/NDE1/CEP192/CDK5RAP2/TUBG1/CEP97/BORA/TUBGCP6/RAB11A/CEP57	18
GO_BP_Module_10	GO:0007099	centriole replication	9/79	30/17653	5.96591e-15	2.59058e-13	1.80185e-13	CETN2/PLK4/CEP152/C2CD3/CDK5RAP2/CENPJ/CEP63/CEP135/CCP110	9
GO_BP_Module_10	GO:0090307	mitotic spindle assembly	11/79	67/17653	7.35034e-15	3.07353e-13	2.13776e-13	TUBGCP3/TUBGCP2/TUBGCP5/TPX2/CLASP1/TUBGCP4/NEK2/CEP192/CEP97/TUBGCP6/RAB11A	11
GO_BP_Module_10	GO:0098534	centriole assembly	9/79	33/17653	1.59103e-14	6.41527e-13	4.46207e-13	CETN2/PLK4/CEP152/C2CD3/CDK5RAP2/CENPJ/CEP63/CEP135/CCP110	9
GO_BP_Module_10	GO:0051258	protein polymerization	16/79	276/17653	7.36906e-14	2.86885e-12	1.9954e-12	TUBB4A/TUBGCP3/TUBGCP2/TUBGCP5/MAPRE1/CLASP1/TUBG2/TUBGCP4/NUMA1/NDE1/CEP192/CDK5RAP2/CENPJ/TUBG1/TUBGCP6/CKAP5	16
GO_BP_Module_10	GO:0051418	microtubule nucleation by microtubule organizing center	6/79	8/17653	1.84014e-13	6.92504e-12	4.81663e-12	TUBGCP3/TUBGCP2/TUBGCP5/TUBGCP4/CEP192/TUBGCP6	6
GO_BP_Module_10	GO:0000280	nuclear division	18/79	411/17653	2.09322e-13	7.62337e-12	5.30235e-12	TUBGCP3/TUBGCP2/TUBGCP5/TPX2/CLASP1/TUBG2/TUBGCP4/NEK2/NUMA1/NDE1/CEP192/CDK5RAP2/TUBG1/CEP97/BORA/TUBGCP6/RAB11A/CEP57	18
GO_BP_Module_10	GO:0072698	protein localization to microtubule cytoskeleton	9/79	43/17653	2.2446e-13	7.91924e-12	5.50814e-12	CEP250/NEDD1/TTBK2/MAPRE1/C2CD3/NUMA1/PCM1/CEP192/CEP131	9
GO_BP_Module_10	GO:0044380	protein localization to cytoskeleton	9/79	49/17653	8.00371e-13	2.73824e-11	1.90455e-11	CEP250/NEDD1/TTBK2/MAPRE1/C2CD3/NUMA1/PCM1/CEP192/CEP131	9
GO_BP_Module_10	GO:0048285	organelle fission	18/79	457/17653	1.25917e-12	4.1812e-11	2.90819e-11	TUBGCP3/TUBGCP2/TUBGCP5/TPX2/CLASP1/TUBG2/TUBGCP4/NEK2/NUMA1/NDE1/CEP192/CDK5RAP2/TUBG1/CEP97/BORA/TUBGCP6/RAB11A/CEP57	18
GO_BP_Module_10	GO:0000819	sister chromatid segregation	14/79	239/17653	2.7078e-12	8.73458e-11	6.07524e-11	DYNC1H1/MAPRE1/CLASP1/TUBG2/NEK2/NUMA1/PAFAH1B1/NDE1/CDK5RAP2/TUBG1/B9D2/RAB11A/CEP57/CKAP5	14
GO_BP_Module_10	GO:0051415	microtubule nucleation by interphase microtubule organizing center	5/79	6/17653	9.43782e-12	2.95981e-10	2.05866e-10	TUBGCP3/TUBGCP2/TUBGCP5/TUBGCP4/TUBGCP6	5
GO_BP_Module_10	GO:1905508	protein localization to microtubule organizing center	7/79	28/17653	3.00731e-11	9.17636e-10	6.38251e-10	CEP250/NEDD1/C2CD3/NUMA1/PCM1/CEP192/CEP131	7
GO_BP_Module_10	GO:1905515	non-motile cilium assembly	8/79	51/17653	6.09777e-11	1.81168e-09	1.26009e-09	CEP250/C2CD3/PCM1/TMEM216/MKS1/CC2D2A/CEP89/CEP135	8
GO_BP_Module_10	GO:0098813	nuclear chromosome segregation	14/79	307/17653	7.76538e-11	2.24798e-09	1.56356e-09	DYNC1H1/MAPRE1/CLASP1/TUBG2/NEK2/NUMA1/PAFAH1B1/NDE1/CDK5RAP2/TUBG1/B9D2/RAB11A/CEP57/CKAP5	14
GO_BP_Module_10	GO:0007059	chromosome segregation	14/79	358/17653	5.83763e-10	1.64767e-08	1.14602e-08	DYNC1H1/MAPRE1/CLASP1/TUBG2/NEK2/NUMA1/PAFAH1B1/NDE1/CDK5RAP2/TUBG1/B9D2/RAB11A/CEP57/CKAP5	14
GO_BP_Module_10	GO:0071539	protein localization to centrosome	6/79	27/17653	1.81843e-09	5.00733e-08	3.48279e-08	CEP250/NEDD1/C2CD3/PCM1/CEP192/CEP131	6
GO_BP_Module_10	GO:0046605	regulation of centrosome cycle	7/79	55/17653	4.67977e-09	1.25797e-07	8.74965e-08	PLK4/CEP250/NEK2/CDK5RAP2/CENPJ/TMEM67/CEP131	7
GO_BP_Module_10	GO:0051293	establishment of spindle localization	6/79	35/17653	9.6921e-09	2.54474e-07	1.76996e-07	DYNC1H1/CLASP1/NUMA1/PAFAH1B1/NDE1/CDK5RAP2	6
GO_BP_Module_10	GO:0051653	spindle localization	6/79	40/17653	2.25163e-08	5.77748e-07	4.01846e-07	DYNC1H1/CLASP1/NUMA1/PAFAH1B1/NDE1/CDK5RAP2	6
GO_BP_Module_10	GO:0040001	establishment of mitotic spindle localization	5/79	24/17653	6.2777e-08	1.575e-06	1.09548e-06	CLASP1/NUMA1/PAFAH1B1/NDE1/CDK5RAP2	5
GO_BP_Module_10	GO:0030010	establishment of cell polarity	8/79	123/17653	7.61894e-08	1.86995e-06	1.30062e-06	SDCCAG8/CLASP1/NUMA1/PAFAH1B1/NDE1/CDK5RAP2/MARK4/FBF1	8
GO_BP_Module_10	GO:0007224	smoothened signaling pathway	8/79	127/17653	9.77462e-08	2.34799e-06	1.63312e-06	TTBK2/C2CD3/B9D1/SEPT2/MKS1/CC2D2A/TCTN1/SSNA1	8
GO_BP_Module_10	GO:0051294	establishment of spindle orientation	5/79	27/17653	1.17991e-07	2.77525e-06	1.9303e-06	CLASP1/NUMA1/PAFAH1B1/NDE1/CDK5RAP2	5
GO_BP_Module_10	GO:0007163	establishment or maintenance of cell polarity	9/79	204/17653	3.15212e-07	7.26274e-06	5.05152e-06	SDCCAG8/CLASP1/NUMA1/PAFAH1B1/NDE1/CDK5RAP2/MARK4/FBF1/CKAP5	9
GO_BP_Module_10	GO:0060236	regulation of mitotic spindle organization	5/79	36/17653	5.3393e-07	1.20561e-05	8.38551e-06	DYNC1H1/TPX2/NUMA1/CEP97/BORA	5
GO_BP_Module_10	GO:1902115	regulation of organelle assembly	8/79	162/17653	6.34952e-07	1.40561e-05	9.77655e-06	PLK4/DYNC1H1/NUMA1/CDK5RAP2/CENPJ/CEP97/CEP135/CCP110	8
GO_BP_Module_10	GO:0031110	regulation of microtubule polymerization or depolymerization	6/79	71/17653	7.52645e-07	1.62758e-05	1.13204e-05	TUBB4A/TTBK2/MAPRE1/CLASP1/NUMA1/CDK5RAP2	6
GO_BP_Module_10	GO:0030705	cytoskeleton-dependent intracellular transport	8/79	166/17653	7.64053e-07	1.62758e-05	1.13204e-05	DYNC1H1/TUBB/PAFAH1B1/PCM1/NDE1/TUBA1A/SSNA1/CEP131	8
GO_BP_Module_10	GO:0010824	regulation of centrosome duplication	5/79	39/17653	8.06934e-07	1.65642e-05	1.1521e-05	PLK4/CDK5RAP2/CENPJ/TMEM67/CEP131	5
GO_BP_Module_10	GO:0090224	regulation of spindle organization	5/79	39/17653	8.06934e-07	1.65642e-05	1.1521e-05	DYNC1H1/TPX2/NUMA1/CEP97/BORA	5
GO_BP_Module_10	GO:0097742	de novo centriole assembly	3/79	5/17653	8.5708e-07	1.69762e-05	1.18076e-05	PLK4/CEP152/CEP63	3
GO_BP_Module_10	GO:0098535	de novo centriole assembly involved in multi-ciliated epithelial cell differentiation	3/79	5/17653	8.5708e-07	1.69762e-05	1.18076e-05	PLK4/CEP152/CEP63	3
GO_BP_Module_10	GO:0031113	regulation of microtubule polymerization	5/79	44/17653	1.4957e-06	2.88532e-05	2.00685e-05	TUBB4A/MAPRE1/CLASP1/NUMA1/CDK5RAP2	5
GO_BP_Module_10	GO:0051321	meiotic cell cycle	9/79	246/17653	1.50783e-06	2.88532e-05	2.00685e-05	TUBGCP3/TUBGCP2/TUBGCP5/TUBG2/TUBGCP4/NEK2/NUMA1/TUBG1/TUBGCP6	9
GO_BP_Module_10	GO:0000132	establishment of mitotic spindle orientation	4/79	20/17653	1.7043e-06	3.20693e-05	2.23055e-05	NUMA1/PAFAH1B1/NDE1/CDK5RAP2	4
GO_BP_Module_10	GO:0007062	sister chromatid cohesion	7/79	134/17653	2.28234e-06	4.22419e-05	2.93809e-05	DYNC1H1/MAPRE1/CLASP1/PAFAH1B1/NDE1/B9D2/CKAP5	7
GO_BP_Module_10	GO:0051494	negative regulation of cytoskeleton organization	7/79	137/17653	2.64591e-06	4.81812e-05	3.35119e-05	TUBB4A/TTBK2/MAPRE1/CLASP1/NEK2/CDK5RAP2/TMEM67	7
GO_BP_Module_10	GO:0030953	astral microtubule organization	3/79	7/17653	2.98044e-06	5.34114e-05	3.71497e-05	CLASP1/NUMA1/RAB11A	3
GO_BP_Module_10	GO:1903251	multi-ciliated epithelial cell differentiation	3/79	8/17653	4.75332e-06	8.38515e-05	5.8322e-05	PLK4/CEP152/CEP63	3
GO_BP_Module_10	GO:0031116	positive regulation of microtubule polymerization	4/79	26/17653	5.15272e-06	8.94988e-05	6.22499e-05	MAPRE1/CLASP1/NUMA1/CDK5RAP2	4
GO_BP_Module_10	GO:0000070	mitotic sister chromatid segregation	7/79	152/17653	5.2716e-06	9.01763e-05	6.27211e-05	TUBG2/NEK2/NUMA1/CDK5RAP2/TUBG1/RAB11A/CEP57	7
GO_BP_Module_10	GO:0031112	positive regulation of microtubule polymerization or depolymerization	4/79	29/17653	8.10308e-06	0.000136543	9.49709e-05	MAPRE1/CLASP1/NUMA1/CDK5RAP2	4
GO_BP_Module_10	GO:1902117	positive regulation of organelle assembly	5/79	66/17653	1.13985e-05	0.000189248	0.000131629	PLK4/DYNC1H1/NUMA1/CEP135/CCP110	5
GO_BP_Module_10	GO:0031111	negative regulation of microtubule polymerization or depolymerization	4/79	33/17653	1.37722e-05	0.000225345	0.000156736	TUBB4A/TTBK2/MAPRE1/CLASP1	4
GO_BP_Module_10	GO:0010457	centriole-centriole cohesion	3/79	12/17653	1.8434e-05	0.000297314	0.000206793	CEP250/NEK2/CEP135	3
GO_BP_Module_10	GO:1903829	positive regulation of cellular protein localization	9/79	347/17653	2.423e-05	0.000385292	0.000267985	CEP250/NUMA1/PCM1/PCNT/YWHAE/YWHAG/CEP290/RAB11A/CEP131	9
GO_BP_Module_10	GO:0010639	negative regulation of organelle organization	9/79	354/17653	2.83407e-05	0.000444397	0.000309095	TUBB4A/TTBK2/MAPRE1/CLASP1/NEK2/CDK5RAP2/CEP97/TMEM67/CCP110	9
GO_BP_Module_10	GO:0007019	microtubule depolymerization	4/79	40/17653	3.00363e-05	0.000462333	0.00032157	TTBK2/CLASP1/KIF24/CKAP5	4
GO_BP_Module_10	GO:0046606	negative regulation of centrosome cycle	3/79	14/17653	3.03035e-05	0.000462333	0.00032157	NEK2/CDK5RAP2/TMEM67	3
GO_BP_Module_10	GO:0010970	transport along microtubule	6/79	143/17653	4.34877e-05	0.000642206	0.000446679	DYNC1H1/PAFAH1B1/PCM1/NDE1/SSNA1/CEP131	6
GO_BP_Module_10	GO:0099111	microtubule-based transport	6/79	143/17653	4.34877e-05	0.000642206	0.000446679	DYNC1H1/PAFAH1B1/PCM1/NDE1/SSNA1/CEP131	6
GO_BP_Module_10	GO:0001578	microtubule bundle formation	5/79	87/17653	4.37997e-05	0.000642206	0.000446679	CLASP1/NUMA1/CDK5RAP2/CC2D2A/MARK4	5
GO_BP_Module_10	GO:0046599	regulation of centriole replication	3/79	17/17653	5.60653e-05	0.000811509	0.000564436	PLK4/CDK5RAP2/CENPJ	3
GO_BP_Module_10	GO:0030997	regulation of centriole-centriole cohesion	2/79	3/17653	5.91515e-05	0.000824469	0.00057345	CEP250/NEK2	2
GO_BP_Module_10	GO:1903348	positive regulation of bicellular tight junction assembly	2/79	3/17653	5.91515e-05	0.000824469	0.00057345	NPHP4/NPHP1	2
GO_BP_Module_10	GO:1904527	negative regulation of microtubule binding	2/79	3/17653	5.91515e-05	0.000824469	0.00057345	TTBK2/MAPRE1	2
GO_BP_Module_10	GO:0007018	microtubule-based movement	8/79	311/17653	7.47426e-05	0.00102908	0.000715764	DYNC1H1/KIF24/PAFAH1B1/PCM1/NDE1/OFD1/SSNA1/CEP131	8
GO_BP_Module_10	GO:0032388	positive regulation of intracellular transport	7/79	240/17653	9.92291e-05	0.00134976	0.000938807	DYNC1H1/NUMA1/PCM1/PCNT/YWHAE/CEP290/CEP131	7
GO_BP_Module_10	GO:0061511	centriole elongation	2/79	4/17653	0.000117959	0.00156677	0.00108975	C2CD3/CENPJ	2
GO_BP_Module_10	GO:1905832	positive regulation of spindle assembly	2/79	4/17653	0.000117959	0.00156677	0.00108975	DYNC1H1/NUMA1	2
GO_BP_Module_10	GO:0034453	microtubule anchoring	3/79	25/17653	0.000184803	0.00238863	0.00166138	CLASP1/PCM1/CEP57	3
GO_BP_Module_10	GO:0090169	regulation of spindle assembly	3/79	25/17653	0.000184803	0.00238863	0.00166138	DYNC1H1/NUMA1/CEP97	3
GO_BP_Module_10	GO:0007368	determination of left/right symmetry	5/79	118/17653	0.000186182	0.00238863	0.00166138	C2CD3/AHI1/MKS1/CC2D2A/OFD1	5
GO_BP_Module_10	GO:1904491	protein localization to ciliary transition zone	2/79	5/17653	0.000196027	0.00248668	0.00172958	CC2D2A/TCTN1	2
GO_BP_Module_10	GO:0009855	determination of bilateral symmetry	5/79	127/17653	0.000262198	0.00328913	0.00228772	C2CD3/AHI1/MKS1/CC2D2A/OFD1	5
GO_BP_Module_10	GO:0009799	specification of symmetry	5/79	128/17653	0.00027191	0.00337347	0.00234638	C2CD3/AHI1/MKS1/CC2D2A/OFD1	5
GO_BP_Module_10	GO:0051303	establishment of chromosome localization	4/79	77/17653	0.000392378	0.00481515	0.00334913	DYNC1H1/NUMA1/NDE1/RAB11A	4
GO_BP_Module_10	GO:0090235	regulation of metaphase plate congression	2/79	7/17653	0.000409268	0.00495068	0.00344339	DYNC1H1/NUMA1	2
GO_BP_Module_10	GO:0050000	chromosome localization	4/79	78/17653	0.000412191	0.00495068	0.00344339	DYNC1H1/NUMA1/NDE1/RAB11A	4
GO_BP_Module_10	GO:0051495	positive regulation of cytoskeleton organization	6/79	217/17653	0.000424064	0.00503967	0.00350529	PLK4/DYNC1H1/MAPRE1/CLASP1/NUMA1/CDK5RAP2	6
GO_BP_Module_10	GO:0001764	neuron migration	5/79	143/17653	0.000452964	0.00532704	0.00370517	SDCCAG8/PAFAH1B1/PCM1/NDE1/YWHAE	5
GO_BP_Module_10	GO:0035148	tube formation	5/79	144/17653	0.000467631	0.00544284	0.00378571	SDCCAG8/MKS1/CC2D2A/TCTN1/CEP290	5
GO_BP_Module_10	GO:1902116	negative regulation of organelle assembly	3/79	35/17653	0.000509222	0.00586644	0.00408034	CDK5RAP2/CEP97/CCP110	3
GO_BP_Module_10	GO:0048793	pronephros development	2/79	8/17653	0.000544107	0.00620502	0.00431583	AHI1/CEP290	2
GO_BP_Module_10	GO:0035329	hippo signaling	3/79	38/17653	0.000650046	0.00733901	0.00510457	NPHP4/YWHAE/AJUBA	3
GO_BP_Module_10	GO:1904526	regulation of microtubule binding	2/79	9/17653	0.000697535	0.0077972	0.00542326	TTBK2/MAPRE1	2
GO_BP_Module_10	GO:0007088	regulation of mitotic nuclear division	5/79	161/17653	0.000775977	0.008589	0.00597398	NEK2/NUMA1/CDK5RAP2/CEP97/BORA	5
GO_BP_Module_10	GO:0047496	vesicle transport along microtubule	3/79	41/17653	0.000813535	0.0089173	0.00620232	DYNC1H1/PAFAH1B1/NDE1	3
GO_BP_Module_10	GO:0035845	photoreceptor cell outer segment organization	2/79	10/17653	0.000869389	0.00912927	0.00634976	NPHP4/AHI1	2
GO_BP_Module_10	GO:0098969	neurotransmitter receptor transport to postsynaptic membrane	2/79	10/17653	0.000869389	0.00912927	0.00634976	RAB8A/RAB11A	2
GO_BP_Module_10	GO:1902018	negative regulation of cilium assembly	2/79	10/17653	0.000869389	0.00912927	0.00634976	CEP97/CCP110	2
GO_BP_Module_10	GO:1903540	establishment of protein localization to postsynaptic membrane	2/79	10/17653	0.000869389	0.00912927	0.00634976	RAB8A/RAB11A	2
GO_BP_Module_10	GO:0042461	photoreceptor cell development	3/79	42/17653	0.000873304	0.00912927	0.00634976	NPHP4/AHI1/CEP290	3
GO_BP_Module_10	GO:0051656	establishment of organelle localization	8/79	450/17653	0.000897838	0.00929962	0.00646825	DYNC1H1/CLASP1/NUMA1/PAFAH1B1/PCM1/NDE1/CDK5RAP2/RAB11A	8
GO_BP_Module_10	GO:1902017	regulation of cilium assembly	3/79	43/17653	0.000935791	0.00960462	0.00668038	CEP97/CEP135/CCP110	3
GO_BP_Module_10	GO:0051983	regulation of chromosome segregation	4/79	100/17653	0.00105199	0.0104016	0.00723469	DYNC1H1/NEK2/NUMA1/CDK5RAP2	4
GO_BP_Module_10	GO:0031115	negative regulation of microtubule polymerization	2/79	11/17653	0.0010595	0.0104016	0.00723469	TUBB4A/MAPRE1	2
GO_BP_Module_10	GO:0098877	neurotransmitter receptor transport to plasma membrane	2/79	11/17653	0.0010595	0.0104016	0.00723469	RAB8A/RAB11A	2
GO_BP_Module_10	GO:1990403	embryonic brain development	2/79	11/17653	0.0010595	0.0104016	0.00723469	MKS1/CC2D2A	2
GO_BP_Module_10	GO:2000574	regulation of microtubule motor activity	2/79	11/17653	0.0010595	0.0104016	0.00723469	PAFAH1B1/NDE1	2
GO_BP_Module_10	GO:0051261	protein depolymerization	4/79	103/17653	0.00117421	0.0114283	0.00794881	TTBK2/CLASP1/KIF24/CKAP5	4
GO_BP_Module_10	GO:0010826	negative regulation of centrosome duplication	2/79	12/17653	0.00126772	0.0122329	0.00850848	CDK5RAP2/TMEM67	2
GO_BP_Module_10	GO:0099518	vesicle cytoskeletal trafficking	3/79	49/17653	0.0013704	0.0131117	0.00911968	DYNC1H1/PAFAH1B1/NDE1	3
GO_BP_Module_10	GO:0051783	regulation of nuclear division	5/79	184/17653	0.00140807	0.0133589	0.00929164	NEK2/NUMA1/CDK5RAP2/CEP97/BORA	5
GO_BP_Module_10	GO:0042073	intraciliary transport	3/79	50/17653	0.0014532	0.0136722	0.00950953	PCM1/SSNA1/CEP131	3
GO_BP_Module_10	GO:0000212	meiotic spindle organization	2/79	13/17653	0.00149387	0.013712	0.00953724	TUBG2/TUBG1	2
GO_BP_Module_10	GO:0035372	protein localization to microtubule	2/79	13/17653	0.00149387	0.013712	0.00953724	TTBK2/MAPRE1	2
GO_BP_Module_10	GO:1903539	protein localization to postsynaptic membrane	2/79	13/17653	0.00149387	0.013712	0.00953724	RAB8A/RAB11A	2
GO_BP_Module_10	GO:0090316	positive regulation of intracellular protein transport	5/79	192/17653	0.0016983	0.0154627	0.0107549	PCM1/PCNT/YWHAE/CEP290/CEP131	5
GO_BP_Module_10	GO:0032386	regulation of intracellular transport	7/79	395/17653	0.00193549	0.0174813	0.0121589	DYNC1H1/NUMA1/PCM1/PCNT/YWHAE/CEP290/CEP131	7
GO_BP_Module_10	GO:0071599	otic vesicle development	2/79	15/17653	0.00199934	0.0179147	0.0124604	AHI1/CEP290	2
GO_BP_Module_10	GO:0051310	metaphase plate congression	3/79	57/17653	0.00212127	0.0188576	0.0131162	DYNC1H1/NUMA1/RAB11A	3
GO_BP_Module_10	GO:0046530	photoreceptor cell differentiation	3/79	58/17653	0.00222982	0.0196677	0.0136797	NPHP4/AHI1/CEP290	3
GO_BP_Module_10	GO:0007100	mitotic centrosome separation	2/79	16/17653	0.00227835	0.0199399	0.013869	NEK2/NDE1	2
GO_BP_Module_10	GO:0043297	apical junction assembly	3/79	60/17653	0.00245713	0.0213392	0.0148423	NPHP4/NPHP1/FBF1	3
GO_BP_Module_10	GO:0032271	regulation of protein polymerization	5/79	211/17653	0.00256124	0.0218555	0.0152013	TUBB4A/MAPRE1/CLASP1/NUMA1/CDK5RAP2	5
GO_BP_Module_10	GO:0035313	wound healing, spreading of epidermal cells	2/79	17/17653	0.00257465	0.0218555	0.0152013	CLASP1/AJUBA	2
GO_BP_Module_10	GO:0051299	centrosome separation	2/79	17/17653	0.00257465	0.0218555	0.0152013	NEK2/NDE1	2
GO_BP_Module_10	GO:0032273	positive regulation of protein polymerization	4/79	130/17653	0.00275461	0.0228673	0.0159051	MAPRE1/CLASP1/NUMA1/CDK5RAP2	4
GO_BP_Module_10	GO:0072175	epithelial tube formation	4/79	130/17653	0.00275461	0.0228673	0.0159051	MKS1/CC2D2A/TCTN1/CEP290	4
GO_BP_Module_10	GO:1902904	negative regulation of supramolecular fiber organization	4/79	130/17653	0.00275461	0.0228673	0.0159051	TUBB4A/TTBK2/MAPRE1/CLASP1	4
GO_BP_Module_10	GO:0060562	epithelial tube morphogenesis	6/79	316/17653	0.00291712	0.0240396	0.0167205	C2CD3/AHI1/MKS1/CC2D2A/TCTN1/CEP290	6
GO_BP_Module_10	GO:0042733	embryonic digit morphogenesis	3/79	65/17653	0.0030866	0.025252	0.0175637	C2CD3/B9D1/MKS1	3
GO_BP_Module_10	GO:0007097	nuclear migration	2/79	19/17653	0.00321854	0.0257711	0.0179248	PAFAH1B1/PCM1	2
GO_BP_Module_10	GO:0099632	protein transport within plasma membrane	2/79	19/17653	0.00321854	0.0257711	0.0179248	RAB8A/RAB11A	2
GO_BP_Module_10	GO:0099637	neurotransmitter receptor transport	2/79	19/17653	0.00321854	0.0257711	0.0179248	RAB8A/RAB11A	2
GO_BP_Module_10	GO:0034329	cell junction assembly	5/79	223/17653	0.00324849	0.0258278	0.0179642	CLASP1/NPHP4/NPHP1/AJUBA/FBF1	5
GO_BP_Module_10	GO:0045724	positive regulation of cilium assembly	2/79	20/17653	0.00356581	0.0279569	0.0194451	CEP135/CCP110	2
GO_BP_Module_10	GO:2000810	regulation of bicellular tight junction assembly	2/79	20/17653	0.00356581	0.0279569	0.0194451	NPHP4/NPHP1	2
GO_BP_Module_10	GO:1902903	regulation of supramolecular fiber organization	6/79	336/17653	0.00394102	0.0304365	0.0211697	TUBB4A/TTBK2/MAPRE1/CLASP1/NUMA1/CDK5RAP2	6
GO_BP_Module_10	GO:0045216	cell-cell junction organization	5/79	238/17653	0.00428355	0.0304365	0.0211697	CLASP1/NPHP4/NPHP1/AJUBA/FBF1	5
GO_BP_Module_10	GO:0099072	regulation of postsynaptic membrane neurotransmitter receptor levels	2/79	22/17653	0.00431024	0.0304365	0.0211697	RAB8A/RAB11A	2
GO_BP_Module_10	GO:0001654	eye development	6/79	344/17653	0.00441761	0.0304365	0.0211697	NPHP4/B9D1/NPHP1/AHI1/CC2D2A/CEP290	6
GO_BP_Module_10	GO:0021956	central nervous system interneuron axonogenesis	1/79	1/17653	0.00447516	0.0304365	0.0211697	TCTN1	1
GO_BP_Module_10	GO:0030862	positive regulation of polarized epithelial cell differentiation	1/79	1/17653	0.00447516	0.0304365	0.0211697	AHI1	1
GO_BP_Module_10	GO:0032887	regulation of spindle elongation	1/79	1/17653	0.00447516	0.0304365	0.0211697	NUMA1	1
GO_BP_Module_10	GO:0032888	regulation of mitotic spindle elongation	1/79	1/17653	0.00447516	0.0304365	0.0211697	NUMA1	1
GO_BP_Module_10	GO:0039007	pronephric nephron morphogenesis	1/79	1/17653	0.00447516	0.0304365	0.0211697	AHI1	1
GO_BP_Module_10	GO:0039008	pronephric nephron tubule morphogenesis	1/79	1/17653	0.00447516	0.0304365	0.0211697	AHI1	1
GO_BP_Module_10	GO:0039022	pronephric duct development	1/79	1/17653	0.00447516	0.0304365	0.0211697	AHI1	1
GO_BP_Module_10	GO:0039023	pronephric duct morphogenesis	1/79	1/17653	0.00447516	0.0304365	0.0211697	AHI1	1
GO_BP_Module_10	GO:0055048	anastral spindle assembly	1/79	1/17653	0.00447516	0.0304365	0.0211697	NUMA1	1
GO_BP_Module_10	GO:0070121	Kupffer's vesicle development	1/79	1/17653	0.00447516	0.0304365	0.0211697	AHI1	1
GO_BP_Module_10	GO:0071988	protein localization to spindle pole body	1/79	1/17653	0.00447516	0.0304365	0.0211697	NUMA1	1
GO_BP_Module_10	GO:0072382	minus-end-directed vesicle transport along microtubule	1/79	1/17653	0.00447516	0.0304365	0.0211697	DYNC1H1	1
GO_BP_Module_10	GO:0090176	microtubule cytoskeleton organization involved in establishment of planar polarity	1/79	1/17653	0.00447516	0.0304365	0.0211697	PAFAH1B1	1
GO_BP_Module_10	GO:0110028	positive regulation of mitotic spindle organization	1/79	1/17653	0.00447516	0.0304365	0.0211697	NUMA1	1
GO_BP_Module_10	GO:1902363	regulation of protein localization to spindle pole body	1/79	1/17653	0.00447516	0.0304365	0.0211697	NUMA1	1
GO_BP_Module_10	GO:1902365	positive regulation of protein localization to spindle pole body	1/79	1/17653	0.00447516	0.0304365	0.0211697	NUMA1	1
GO_BP_Module_10	GO:1902846	positive regulation of mitotic spindle elongation	1/79	1/17653	0.00447516	0.0304365	0.0211697	NUMA1	1
GO_BP_Module_10	GO:1903126	negative regulation of centriole-centriole cohesion	1/79	1/17653	0.00447516	0.0304365	0.0211697	NEK2	1
GO_BP_Module_10	GO:0008589	regulation of smoothened signaling pathway	3/79	75/17653	0.00462147	0.0308972	0.0214902	C2CD3/MKS1/TCTN1	3
GO_BP_Module_10	GO:0072384	organelle transport along microtubule	3/79	75/17653	0.00462147	0.0308972	0.0214902	DYNC1H1/PAFAH1B1/NDE1	3
GO_BP_Module_10	GO:0007026	negative regulation of microtubule depolymerization	2/79	23/17653	0.0047071	0.0308972	0.0214902	TTBK2/CLASP1	2
GO_BP_Module_10	GO:0021904	dorsal/ventral neural tube patterning	2/79	23/17653	0.0047071	0.0308972	0.0214902	MKS1/TCTN1	2
GO_BP_Module_10	GO:0044458	motile cilium assembly	2/79	23/17653	0.0047071	0.0308972	0.0214902	MKS1/CC2D2A	2
GO_BP_Module_10	GO:0051647	nucleus localization	2/79	23/17653	0.0047071	0.0308972	0.0214902	PAFAH1B1/PCM1	2
GO_BP_Module_10	GO:0031503	protein-containing complex localization	5/79	245/17653	0.00483944	0.0315822	0.0219666	RAB8A/PCM1/SSNA1/RAB11A/CEP131	5
GO_BP_Module_10	GO:0051642	centrosome localization	2/79	24/17653	0.00512019	0.0332224	0.0231074	PAFAH1B1/NDE1	2
GO_BP_Module_10	GO:0051650	establishment of vesicle localization	5/79	249/17653	0.00517919	0.0334132	0.0232401	DYNC1H1/CLASP1/PAFAH1B1/NDE1/RAB11A	5
GO_BP_Module_10	GO:0021915	neural tube development	4/79	157/17653	0.0053956	0.0346116	0.0240737	C2CD3/MKS1/CC2D2A/TCTN1	4
GO_BP_Module_10	GO:1901888	regulation of cell junction assembly	3/79	81/17653	0.00572861	0.0365401	0.0254151	CLASP1/NPHP4/NPHP1	3
GO_BP_Module_10	GO:0031334	positive regulation of protein complex assembly	5/79	257/17653	0.00590895	0.0371853	0.0258638	MAPRE1/CLASP1/NUMA1/CDK5RAP2/AJUBA	5
GO_BP_Module_10	GO:0032465	regulation of cytokinesis	3/79	82/17653	0.00592722	0.0371853	0.0258638	CETN2/RAB11A/CCP110	3
GO_BP_Module_10	GO:0048169	regulation of long-term neuronal synaptic plasticity	2/79	26/17653	0.00599445	0.0371853	0.0258638	RAB8A/RAB11A	2
GO_BP_Module_10	GO:0061842	microtubule organizing center localization	2/79	26/17653	0.00599445	0.0371853	0.0258638	PAFAH1B1/NDE1	2
GO_BP_Module_10	GO:0120033	negative regulation of plasma membrane bounded cell projection assembly	2/79	26/17653	0.00599445	0.0371853	0.0258638	CEP97/CCP110	2
GO_BP_Module_10	GO:0033157	regulation of intracellular protein transport	5/79	261/17653	0.00629981	0.0386548	0.0268859	PCM1/PCNT/YWHAE/CEP290/CEP131	5
GO_BP_Module_10	GO:0051648	vesicle localization	5/79	261/17653	0.00629981	0.0386548	0.0268859	DYNC1H1/CLASP1/PAFAH1B1/NDE1/RAB11A	5
GO_BP_Module_10	GO:0031114	regulation of microtubule depolymerization	2/79	27/17653	0.00645532	0.0393949	0.0274007	TTBK2/CLASP1	2
GO_BP_Module_10	GO:0045787	positive regulation of cell cycle	6/79	377/17653	0.00684419	0.0415435	0.0288951	PLK4/DYNC1H1/NUMA1/PAFAH1B1/CENPJ/RAB11A	6
GO_BP_Module_10	GO:0032594	protein transport within lipid bilayer	2/79	28/17653	0.00693183	0.0416279	0.0289538	RAB8A/RAB11A	2
GO_BP_Module_10	GO:0090162	establishment of epithelial cell polarity	2/79	28/17653	0.00693183	0.0416279	0.0289538	CLASP1/FBF1	2
GO_BP_Module_10	GO:0034330	cell junction organization	5/79	270/17653	0.00724523	0.0432797	0.0301027	CLASP1/NPHP4/NPHP1/AJUBA/FBF1	5
GO_BP_Module_10	GO:0000910	cytokinesis	4/79	172/17653	0.00741679	0.0438822	0.0305218	CETN2/SEPT2/RAB11A/CCP110	4
GO_BP_Module_10	GO:0021955	central nervous system neuron axonogenesis	2/79	29/17653	0.00742383	0.0438822	0.0305218	PAFAH1B1/TCTN1	2
GO_BP_Module_10	GO:1900739	regulation of protein insertion into mitochondrial membrane involved in apoptotic signaling pathway	2/79	30/17653	0.00793117	0.0463953	0.0322697	YWHAE/YWHAG	2
GO_BP_Module_10	GO:1900740	positive regulation of protein insertion into mitochondrial membrane involved in apoptotic signaling pathway	2/79	30/17653	0.00793117	0.0463953	0.0322697	YWHAE/YWHAG	2
GO_BP_Module_10	GO:0090068	positive regulation of cell cycle process	5/79	277/17653	0.00804612	0.0468251	0.0325687	PLK4/DYNC1H1/NUMA1/CENPJ/RAB11A	5
GO_BP_Module_10	GO:0044319	wound healing, spreading of cells	2/79	31/17653	0.00845372	0.0484384	0.0336908	CLASP1/AJUBA	2
GO_BP_Module_10	GO:0090505	epiboly involved in wound healing	2/79	31/17653	0.00845372	0.0484384	0.0336908	CLASP1/AJUBA	2
GO_BP_Module_10	GO:1901890	positive regulation of cell junction assembly	2/79	31/17653	0.00845372	0.0484384	0.0336908	NPHP4/NPHP1	2
GO_BP_Module_10	GO:0003064	regulation of heart rate by hormone	1/79	2/17653	0.00893055	0.0484384	0.0336908	YWHAE	1
GO_BP_Module_10	GO:0021935	cerebellar granule cell precursor tangential migration	1/79	2/17653	0.00893055	0.0484384	0.0336908	TTBK2	1
GO_BP_Module_10	GO:0021997	neural plate axis specification	1/79	2/17653	0.00893055	0.0484384	0.0336908	C2CD3	1
GO_BP_Module_10	GO:0030860	regulation of polarized epithelial cell differentiation	1/79	2/17653	0.00893055	0.0484384	0.0336908	AHI1	1
GO_BP_Module_10	GO:0039020	pronephric nephron tubule development	1/79	2/17653	0.00893055	0.0484384	0.0336908	AHI1	1
GO_BP_Module_10	GO:0072114	pronephros morphogenesis	1/79	2/17653	0.00893055	0.0484384	0.0336908	AHI1	1
GO_BP_Module_10	GO:0090222	centrosome-templated microtubule nucleation	1/79	2/17653	0.00893055	0.0484384	0.0336908	CEP192	1
GO_BP_Module_10	GO:0097338	response to clozapine	1/79	2/17653	0.00893055	0.0484384	0.0336908	PRKAR2B	1
GO_BP_Module_10	GO:1903031	regulation of microtubule plus-end binding	1/79	2/17653	0.00893055	0.0484384	0.0336908	MAPRE1	1
GO_BP_Module_10	GO:1903033	positive regulation of microtubule plus-end binding	1/79	2/17653	0.00893055	0.0484384	0.0336908	MAPRE1	1
GO_BP_Module_10	GO:0001844	protein insertion into mitochondrial membrane involved in apoptotic signaling pathway	2/79	32/17653	0.00899133	0.0484384	0.0336908	YWHAE/YWHAG	2
GO_BP_Module_10	GO:0090504	epiboly	2/79	32/17653	0.00899133	0.0484384	0.0336908	CLASP1/AJUBA	2
GO_BP_Module_10	GO:0048839	inner ear development	4/79	182/17653	0.00900979	0.0484384	0.0336908	PAFAH1B1/AHI1/MKS1/CEP290	4
GO_BP_Module_10	GO:0097120	receptor localization to synapse	2/79	33/17653	0.00954385	0.0510664	0.0355186	RAB8A/RAB11A	2
GO_BP_Module_10	GO:0090150	establishment of protein localization to membrane	5/79	296/17653	0.0105272	0.0558911	0.0388745	RAB3IP/RAB8A/YWHAE/YWHAG/RAB11A	5
GO_BP_Module_10	GO:0043010	camera-type eye development	5/79	297/17653	0.0106707	0.0558911	0.0388745	NPHP4/B9D1/NPHP1/AHI1/CC2D2A	5
GO_BP_Module_10	GO:0003091	renal water homeostasis	2/79	35/17653	0.0106931	0.0558911	0.0388745	PRKAR2B/RAB11A	2
GO_BP_Module_10	GO:0045494	photoreceptor cell maintenance	2/79	35/17653	0.0106931	0.0558911	0.0388745	NPHP4/IQCB1	2
GO_BP_Module_10	GO:0051204	protein insertion into mitochondrial membrane	2/79	35/17653	0.0106931	0.0558911	0.0388745	YWHAE/YWHAG	2
GO_BP_Module_10	GO:0001841	neural tube formation	3/79	102/17653	0.0107829	0.0561008	0.0390203	MKS1/CC2D2A/TCTN1	3
GO_BP_Module_10	GO:0035418	protein localization to synapse	2/79	36/17653	0.0112895	0.0584672	0.0406662	RAB8A/RAB11A	2
GO_BP_Module_10	GO:1902905	positive regulation of supramolecular fiber organization	4/79	195/17653	0.0113943	0.0587407	0.0408564	MAPRE1/CLASP1/NUMA1/CDK5RAP2	4
GO_BP_Module_10	GO:0007389	pattern specification process	6/79	424/17653	0.0118034	0.0605727	0.0421306	C2CD3/AHI1/MKS1/CC2D2A/TCTN1/OFD1	6
GO_BP_Module_10	GO:0061512	protein localization to cilium	2/79	37/17653	0.0119003	0.0607939	0.0422845	CC2D2A/TCTN1	2
GO_BP_Module_10	GO:0035305	negative regulation of dephosphorylation	3/79	107/17653	0.0122686	0.0623647	0.0433771	CEP192/YWHAE/SFI1	3
[truncated: 26,768 more rows]

## Sheet: dog
Table S3.GO Function of Canine Hydatidosis Function Module
Module	ID	Description	GeneRatio	BgRatio	pvalue	p.adjust	qvalue	geneID	Count
GO_BP_Module_1	GO:0050807	regulation of synapse organization	11/133	68/7560	2.15394e-08	3.00412e-05	2.53643e-05	ARHGEF15/EPHA7/FYN/LRRC4/LRRC4B/LRRN1/LRRN3/LRRTM1/LRRTM2/WNT5A/WNT7A	11
GO_BP_Module_1	GO:0050803	regulation of synapse structure or activity	11/133	69/7560	2.52447e-08	3.00412e-05	2.53643e-05	ARHGEF15/EPHA7/FYN/LRRC4/LRRC4B/LRRN1/LRRN3/LRRTM1/LRRTM2/WNT5A/WNT7A	11
GO_BP_Module_1	GO:0048667	cell morphogenesis involved in neuron differentiation	16/133	188/7560	1.58505e-07	0.000117361	9.90897e-05	CABP4/CREB1/DCLK1/EPHA7/EPYC/FYN/LHX1/LRRC4C/LRRC55/PTPRO/SLIT1/SLIT2/SPTBN4/SSH1/WNT5A/WNT7A	16
GO_BP_Module_1	GO:0032989	cellular component morphogenesis	23/133	387/7560	2.12734e-07	0.000117361	9.90897e-05	ACTN2/ARHGEF26/CABP4/CREB1/DCLK1/EPHA7/EPYC/FYN/GNA12/IGSF22/LHX1/LRRC4C/LRRC55/MYLK3/PTPRO/RHOJ/SLIT1/SLIT2/SPTBN4/SSH1/WNT5A/WNT7A/ZNF335	23
GO_BP_Module_1	GO:0018107	peptidyl-threonine phosphorylation	9/133	53/7560	2.83243e-07	0.000117361	9.90897e-05	CAMK1G/CAMKK1/CAMKV/CDK10/CHEK2/DCLK1/MYLK3/PSKH2/WNT5A	9
GO_BP_Module_1	GO:0050808	synapse organization	12/133	108/7560	3.53817e-07	0.000117361	9.90897e-05	ARHGEF15/EPHA7/FYN/LRRC4/LRRC4B/LRRN1/LRRN3/LRRTM1/LRRTM2/SPTBN2/WNT5A/WNT7A	12
GO_BP_Module_1	GO:0007409	axonogenesis	14/133	152/7560	3.78116e-07	0.000117361	9.90897e-05	CREB1/DCLK1/EPHA7/EPYC/LHX1/LRRC4C/LRRC55/PTPRO/SLIT1/SLIT2/SPTBN4/SSH1/WNT5A/WNT7A	14
GO_BP_Module_1	GO:0007416	synapse assembly	9/133	55/7560	3.9449e-07	0.000117361	9.90897e-05	EPHA7/LRRC4B/LRRN1/LRRN3/LRRTM1/LRRTM2/SPTBN2/WNT5A/WNT7A	9
GO_BP_Module_1	GO:0018210	peptidyl-threonine modification	9/133	56/7560	4.63097e-07	0.000122463	0.000103398	CAMK1G/CAMKK1/CAMKV/CDK10/CHEK2/DCLK1/MYLK3/PSKH2/WNT5A	9
GO_BP_Module_1	GO:0048812	neuron projection morphogenesis	16/133	207/7560	5.93113e-07	0.000138871	0.000117251	CREB1/DCLK1/EPHA7/EPYC/FYN/LHX1/LRRC4C/LRRC55/PTPRO/SLIT1/SLIT2/SPTBN4/SSH1/WNT5A/WNT7A/ZNF335	16
GO_BP_Module_1	GO:0051963	regulation of synapse assembly	8/133	43/7560	6.41839e-07	0.000138871	0.000117251	EPHA7/LRRC4B/LRRN1/LRRN3/LRRTM1/LRRTM2/WNT5A/WNT7A	8
GO_BP_Module_1	GO:0000904	cell morphogenesis involved in differentiation	17/133	237/7560	7.4107e-07	0.000142902	0.000120655	ARHGEF26/CABP4/CREB1/DCLK1/EPHA7/EPYC/FYN/LHX1/LRRC4C/LRRC55/PTPRO/SLIT1/SLIT2/SPTBN4/SSH1/WNT5A/WNT7A	17
GO_BP_Module_1	GO:0051960	regulation of nervous system development	19/133	294/7560	7.80559e-07	0.000142902	0.000120655	ARHGEF15/CTNNA1/EPHA7/FYN/GLI1/JAG1/LHX1/LHX5/LRRC4B/LRRC4C/LRRN1/LRRN3/LRRTM1/LRRTM2/SLIT2/SSH1/WNT5A/WNT7A/ZNF335	19
GO_BP_Module_1	GO:0120039	plasma membrane bounded cell projection morphogenesis	16/133	215/7560	9.8799e-07	0.000165299	0.000139565	CREB1/DCLK1/EPHA7/EPYC/FYN/LHX1/LRRC4C/LRRC55/PTPRO/SLIT1/SLIT2/SPTBN4/SSH1/WNT5A/WNT7A/ZNF335	16
GO_BP_Module_1	GO:0048858	cell projection morphogenesis	16/133	216/7560	1.05126e-06	0.000165299	0.000139565	CREB1/DCLK1/EPHA7/EPYC/FYN/LHX1/LRRC4C/LRRC55/PTPRO/SLIT1/SLIT2/SPTBN4/SSH1/WNT5A/WNT7A/ZNF335	16
GO_BP_Module_1	GO:0061564	axon development	14/133	166/7560	1.11125e-06	0.000165299	0.000139565	CREB1/DCLK1/EPHA7/EPYC/LHX1/LRRC4C/LRRC55/PTPRO/SLIT1/SLIT2/SPTBN4/SSH1/WNT5A/WNT7A	14
GO_BP_Module_1	GO:0032990	cell part morphogenesis	16/133	225/7560	1.80832e-06	0.000253165	0.000213751	CREB1/DCLK1/EPHA7/EPYC/FYN/LHX1/LRRC4C/LRRC55/PTPRO/SLIT1/SLIT2/SPTBN4/SSH1/WNT5A/WNT7A/ZNF335	16
GO_BP_Module_1	GO:0000902	cell morphogenesis	20/133	348/7560	2.45653e-06	0.000324808	0.000274241	ARHGEF26/CABP4/CREB1/DCLK1/EPHA7/EPYC/FYN/GNA12/LHX1/LRRC4C/LRRC55/PTPRO/RHOJ/SLIT1/SLIT2/SPTBN4/SSH1/WNT5A/WNT7A/ZNF335	20
GO_BP_Module_1	GO:0044087	regulation of cellular component biogenesis	21/133	386/7560	3.21346e-06	0.000402529	0.000339862	ARHGEF15/CAPZA3/CDK10/EPHA7/ESR1/KIF9/KLF5/LRRC4B/LRRN1/LRRN3/LRRTM1/LRRTM2/LRSAM1/PFN4/SLIT2/SNCAIP/SPTBN2/SSH1/TBC1D14/WNT5A/WNT7A	21
GO_BP_Module_1	GO:0060068	vagina development	3/133	3/7560	5.32481e-06	0.00063213	0.000533718	ESR1/LHX1/WNT5A	3
GO_BP_Module_1	GO:0030900	forebrain development	12/133	140/7560	5.73221e-06	0.00063213	0.000533718	CREB1/DCLK1/FYN/GLI1/LHX1/LHX5/PITX1/SLIT1/SLIT2/WNT5A/WNT7A/ZNF335	12
GO_BP_Module_1	GO:0021696	cerebellar cortex morphogenesis	5/133	16/7560	5.84321e-06	0.00063213	0.000533718	GLI1/LHX1/LHX5/SPTBN2/WNT7A	5
GO_BP_Module_1	GO:1905809	negative regulation of synapse organization	4/133	9/7560	1.07754e-05	0.00111502	0.000941431	ARHGEF15/EPHA7/FYN/WNT5A	4
GO_BP_Module_1	GO:0060065	uterus development	4/133	10/7560	1.77143e-05	0.00175667	0.00148319	ESR1/LHX1/WNT5A/WNT7A	4
GO_BP_Module_1	GO:0051965	positive regulation of synapse assembly	6/133	34/7560	2.37589e-05	0.00217485	0.00183627	LRRC4B/LRRN1/LRRN3/LRRTM1/LRRTM2/WNT7A	6
GO_BP_Module_1	GO:2000177	regulation of neural precursor cell proliferation	6/133	34/7560	2.37589e-05	0.00217485	0.00183627	CTNNA1/GLI1/LHX1/LHX5/WNT5A/ZNF335	6
GO_BP_Module_1	GO:0018105	peptidyl-serine phosphorylation	11/133	137/7560	2.65489e-05	0.00234023	0.0019759	CAMK1G/CAMKK1/CAMKV/CHEK2/DCLK1/MYLK3/PDE4D/PSKH2/SPTBN4/STK32B/WNT5A	11
GO_BP_Module_1	GO:0051962	positive regulation of nervous system development	12/133	164/7560	2.87549e-05	0.00244417	0.00206365	FYN/GLI1/LHX1/LHX5/LRRC4B/LRRN1/LRRN3/LRRTM1/LRRTM2/WNT5A/WNT7A/ZNF335	12
GO_BP_Module_1	GO:0021575	hindbrain morphogenesis	5/133	22/7560	3.23584e-05	0.0025671	0.00216745	GLI1/LHX1/LHX5/SPTBN2/WNT7A	5
GO_BP_Module_1	GO:0021587	cerebellum morphogenesis	5/133	22/7560	3.23584e-05	0.0025671	0.00216745	GLI1/LHX1/LHX5/SPTBN2/WNT7A	5
GO_BP_Module_1	GO:0060322	head development	15/133	255/7560	3.79478e-05	0.00284185	0.00239942	CREB1/DCLK1/EPHA7/FYN/GLI1/LHX1/LHX5/PITX1/RRAS/SLIT1/SLIT2/SPTBN2/WNT5A/WNT7A/ZNF335	15
GO_BP_Module_1	GO:0021953	central nervous system neuron differentiation	8/133	73/7560	3.82098e-05	0.00284185	0.00239942	DCLK1/LHX1/LHX5/SLIT2/SPTBN4/WNT5A/WNT7A/ZNF335	8
GO_BP_Module_1	GO:0007420	brain development	14/133	229/7560	4.58968e-05	0.00331013	0.0027948	CREB1/DCLK1/EPHA7/FYN/GLI1/LHX1/LHX5/PITX1/SLIT1/SLIT2/SPTBN2/WNT5A/WNT7A/ZNF335	14
GO_BP_Module_1	GO:0018209	peptidyl-serine modification	11/133	147/7560	5.1084e-05	0.00343007	0.00289607	CAMK1G/CAMKK1/CAMKV/CHEK2/DCLK1/MYLK3/PDE4D/PSKH2/SPTBN4/STK32B/WNT5A	11
GO_BP_Module_1	GO:0021937	cerebellar Purkinje cell-granule cell precursor cell signaling involved in regulation of granule cell precursor cell proliferation	3/133	5/7560	5.18834e-05	0.00343007	0.00289607	GLI1/LHX1/LHX5	3
GO_BP_Module_1	GO:0021940	positive regulation of cerebellar granule cell precursor proliferation	3/133	5/7560	5.18834e-05	0.00343007	0.00289607	GLI1/LHX1/LHX5	3
GO_BP_Module_1	GO:0002064	epithelial cell development	9/133	104/7560	8.23788e-05	0.00529896	0.004474	ARHGEF26/ARID4A/ESR1/JAG1/KLF5/PDE4D/RAP2C/WNT5A/WNT7A	9
GO_BP_Module_1	GO:0021695	cerebellar cortex development	5/133	27/7560	9.24296e-05	0.00578565	0.00488492	GLI1/LHX1/LHX5/SPTBN2/WNT7A	5
GO_BP_Module_1	GO:0120036	plasma membrane bounded cell projection organization	21/133	483/7560	9.48069e-05	0.00578565	0.00488492	ACTN2/ARHGEF26/CDK10/CREB1/DCLK1/EPHA7/EPYC/FYN/KLF5/LHX1/LRRC4C/LRRC55/PTPDC1/PTPRO/SLIT1/SLIT2/SPTBN4/SSH1/WNT5A/WNT7A/ZNF335	21
GO_BP_Module_1	GO:0031175	neuron projection development	16/133	310/7560	9.98229e-05	0.00580437	0.00490073	CREB1/DCLK1/EPHA7/EPYC/FYN/LHX1/LRRC4C/LRRC55/PTPRO/SLIT1/SLIT2/SPTBN4/SSH1/WNT5A/WNT7A/ZNF335	16
GO_BP_Module_1	GO:0021692	cerebellar Purkinje cell layer morphogenesis	3/133	6/7560	0.00010243	0.00580437	0.00490073	LHX1/LHX5/SPTBN2	3
GO_BP_Module_1	GO:0021936	regulation of cerebellar granule cell precursor proliferation	3/133	6/7560	0.00010243	0.00580437	0.00490073	GLI1/LHX1/LHX5	3
GO_BP_Module_1	GO:0030030	cell projection organization	21/133	491/7560	0.000119729	0.00661138	0.0055821	ACTN2/ARHGEF26/CDK10/CREB1/DCLK1/EPHA7/EPYC/FYN/KLF5/LHX1/LRRC4C/LRRC55/PTPDC1/PTPRO/SLIT1/SLIT2/SPTBN4/SSH1/WNT5A/WNT7A/ZNF335	21
GO_BP_Module_1	GO:0030182	neuron differentiation	20/133	455/7560	0.000122227	0.00661138	0.0055821	CABP4/CREB1/DCLK1/EPHA7/EPYC/FYN/JAG1/LHX1/LHX5/LRRC4C/LRRC55/PTPRO/SLIT1/SLIT2/SPTBN4/SSH1/WNT5A/WNT6/WNT7A/ZNF335	20
GO_BP_Module_1	GO:0046426	negative regulation of JAK-STAT cascade	5/133	29/7560	0.00013218	0.00683886	0.00577416	LRRC4/LRRC4B/LRRC4C/LRRTM1/LRRTM4	5
GO_BP_Module_1	GO:1904893	negative regulation of STAT cascade	5/133	29/7560	0.00013218	0.00683886	0.00577416	LRRC4/LRRC4B/LRRC4C/LRRTM1/LRRTM4	5
GO_BP_Module_1	GO:0032535	regulation of cellular component size	10/133	140/7560	0.00016695	0.00838521	0.00707978	ACTN2/CAPZA3/CREB1/EPHA7/PFN4/SLIT2/SPTBN2/SSH1/WNT5A/WNT7A	10
GO_BP_Module_1	GO:0021533	cell differentiation in hindbrain	3/133	7/7560	0.000176945	0.00838521	0.00707978	LHX1/LHX5/WNT7A	3
GO_BP_Module_1	GO:0048846	axon extension involved in axon guidance	3/133	7/7560	0.000176945	0.00838521	0.00707978	SLIT1/SLIT2/WNT5A	3
GO_BP_Module_1	GO:1902284	neuron projection extension involved in neuron projection guidance	3/133	7/7560	0.000176945	0.00838521	0.00707978	SLIT1/SLIT2/WNT5A	3
GO_BP_Module_1	GO:0021983	pituitary gland development	4/133	17/7560	0.000182413	0.00838521	0.00707978	CREB1/GLI1/PITX1/WNT5A	4
GO_BP_Module_1	GO:0048666	neuron development	17/133	361/7560	0.000183206	0.00838521	0.00707978	CABP4/CREB1/DCLK1/EPHA7/EPYC/FYN/LHX1/LRRC4C/LRRC55/PTPRO/SLIT1/SLIT2/SPTBN4/SSH1/WNT5A/WNT7A/ZNF335	17
GO_BP_Module_1	GO:0050770	regulation of axonogenesis	6/133	49/7560	0.000199017	0.008937	0.00754566	EPHA7/LRRC4C/SLIT2/SSH1/WNT5A/WNT7A	6
GO_BP_Module_1	GO:0030540	female genitalia development	3/133	8/7560	0.000279471	0.0123174	0.0103998	ESR1/LHX1/WNT5A	3
GO_BP_Module_1	GO:0030837	negative regulation of actin filament polymerization	4/133	19/7560	0.000289064	0.0125086	0.0105612	CAPZA3/PFN4/SLIT2/SPTBN2	4
GO_BP_Module_1	GO:0007417	central nervous system development	15/133	307/7560	0.000303153	0.0126063	0.0106437	CREB1/DCLK1/EPHA7/FYN/GLI1/LHX1/LHX5/PITX1/SLIT1/SLIT2/SPTBN2/SPTBN4/WNT5A/WNT7A/ZNF335	15
GO_BP_Module_1	GO:0051964	negative regulation of synapse assembly	2/133	2/7560	0.000307213	0.0126063	0.0106437	EPHA7/WNT5A	2
GO_BP_Module_1	GO:0060067	cervix development	2/133	2/7560	0.000307213	0.0126063	0.0106437	LHX1/WNT5A	2
GO_BP_Module_1	GO:2000179	positive regulation of neural precursor cell proliferation	4/133	20/7560	0.000356431	0.0143781	0.0121396	GLI1/LHX1/LHX5/ZNF335	4
GO_BP_Module_1	GO:0048589	developmental growth	13/133	246/7560	0.000369521	0.0146577	0.0123757	CREB1/DCLK1/EPHA7/ESR1/GLI1/LHX1/PDE4D/SLIT1/SLIT2/SPTBN2/SPTBN4/WNT5A/WNT7A	13
GO_BP_Module_1	GO:0072073	kidney epithelium development	7/133	77/7560	0.000384548	0.0150037	0.0126678	EPHA7/IRX2/JAG1/LHX1/PTPRO/SLIT2/WNT6	7
GO_BP_Module_1	GO:0031290	retinal ganglion cell axon guidance	3/133	9/7560	0.000413819	0.0158853	0.0134122	EPHA7/SLIT1/SLIT2	3
GO_BP_Module_1	GO:0060560	developmental growth involved in morphogenesis	7/133	79/7560	0.000450236	0.0170089	0.0143609	DCLK1/EPHA7/ESR1/LHX1/SLIT1/SLIT2/WNT5A	7
GO_BP_Module_1	GO:0021697	cerebellar cortex formation	3/133	10/7560	0.000583578	0.0217018	0.0183232	LHX1/LHX5/WNT7A	3
GO_BP_Module_1	GO:0030029	actin filament-based process	14/133	293/7560	0.000607243	0.0219538	0.018536	ACTN2/ARHGEF15/CAPZA3/CDK10/CTNNA1/IGSF22/MYLK3/PDE4D/PFN4/RHOJ/SLIT2/SPTBN2/SSH1/TPM4	14
GO_BP_Module_1	GO:0030855	epithelial cell differentiation	13/133	260/7560	0.000626433	0.0219538	0.018536	ARHGEF26/ARID4A/CREB1/ESR1/GLI1/JAG1/KLF5/LHX1/PDE4D/PTPRO/RAP2C/WNT5A/WNT7A	13
GO_BP_Module_1	GO:0021549	cerebellum development	5/133	40/7560	0.000627252	0.0219538	0.018536	GLI1/LHX1/LHX5/SPTBN2/WNT7A	5
GO_BP_Module_1	GO:0045446	endothelial cell differentiation	5/133	40/7560	0.000627252	0.0219538	0.018536	ARHGEF26/JAG1/PDE4D/RAP2C/WNT7A	5
GO_BP_Module_1	GO:0018193	peptidyl-amino acid modification	18/133	442/7560	0.000689641	0.0237876	0.0200843	ARID4A/BRD1/CAMK1G/CAMKK1/CAMKV/CDK10/CHEK2/DCLK1/EPHA7/FYN/MYLK3/PDE4D/PSKH2/RAP2C/SPTBN4/STK32B/WNT5A/ZNF335	18
GO_BP_Module_1	GO:0007015	actin filament organization	10/133	170/7560	0.000790606	0.0258254	0.0218048	ACTN2/ARHGEF15/CAPZA3/CTNNA1/IGSF22/PFN4/SLIT2/SPTBN2/SSH1/TPM4	10
GO_BP_Module_1	GO:0046425	regulation of JAK-STAT cascade	6/133	63/7560	0.000790886	0.0258254	0.0218048	FYN/LRRC4/LRRC4B/LRRC4C/LRRTM1/LRRTM4	6
GO_BP_Module_1	GO:0008045	motor neuron axon guidance	3/133	11/7560	0.000792123	0.0258254	0.0218048	LHX1/SLIT1/SLIT2	3
GO_BP_Module_1	GO:0050919	negative chemotaxis	3/133	11/7560	0.000792123	0.0258254	0.0218048	SLIT1/SLIT2/WNT5A	3
GO_BP_Module_1	GO:0030036	actin cytoskeleton organization	13/133	269/7560	0.000861102	0.027223	0.0229848	ACTN2/ARHGEF15/CAPZA3/CDK10/CTNNA1/IGSF22/MYLK3/PFN4/RHOJ/SLIT2/SPTBN2/SSH1/TPM4	13
GO_BP_Module_1	GO:0001885	endothelial cell development	4/133	25/7560	0.000869305	0.027223	0.0229848	ARHGEF26/PDE4D/RAP2C/WNT7A	4
GO_BP_Module_1	GO:0032272	negative regulation of protein polymerization	4/133	25/7560	0.000869305	0.027223	0.0229848	CAPZA3/PFN4/SLIT2/SPTBN2	4
GO_BP_Module_1	GO:0021702	cerebellar Purkinje cell differentiation	2/133	3/7560	0.000910989	0.027445	0.0231723	LHX1/LHX5	2
GO_BP_Module_1	GO:0021891	olfactory bulb interneuron development	2/133	3/7560	0.000910989	0.027445	0.0231723	SLIT2/WNT5A	2
GO_BP_Module_1	GO:0060066	oviduct development	2/133	3/7560	0.000910989	0.027445	0.0231723	LHX1/WNT7A	2
GO_BP_Module_1	GO:1904892	regulation of STAT cascade	6/133	65/7560	0.000934284	0.0277949	0.0234677	FYN/LRRC4/LRRC4B/LRRC4C/LRRTM1/LRRTM4	6
GO_BP_Module_1	GO:0001655	urogenital system development	9/133	146/7560	0.00104067	0.0305776	0.0258172	EPHA7/ESR1/IRX2/JAG1/LHX1/PTPRO/SLIT2/WNT5A/WNT6	9
GO_BP_Module_1	GO:0022037	metencephalon development	5/133	45/7560	0.00108565	0.0314538	0.026557	GLI1/LHX1/LHX5/SPTBN2/WNT7A	5
GO_BP_Module_1	GO:0007259	JAK-STAT cascade	6/133	67/7560	0.00109692	0.0314538	0.026557	FYN/LRRC4/LRRC4B/LRRC4C/LRRTM1/LRRTM4	6
GO_BP_Module_1	GO:0003158	endothelium development	5/133	46/7560	0.00120107	0.0336501	0.0284113	ARHGEF26/JAG1/PDE4D/RAP2C/WNT7A	5
GO_BP_Module_1	GO:0022604	regulation of cell morphogenesis	9/133	149/7560	0.00120179	0.0336501	0.0284113	EPHA7/FYN/GNA12/LRRC4C/RHOJ/SLIT2/SSH1/WNT5A/WNT7A	9
GO_BP_Module_1	GO:0007411	axon guidance	6/133	69/7560	0.00128046	0.0346305	0.0292391	EPHA7/LHX1/PTPRO/SLIT1/SLIT2/WNT5A	6
GO_BP_Module_1	GO:0097485	neuron projection guidance	6/133	69/7560	0.00128046	0.0346305	0.0292391	EPHA7/LHX1/PTPRO/SLIT1/SLIT2/WNT5A	6
GO_BP_Module_1	GO:0097696	STAT cascade	6/133	69/7560	0.00128046	0.0346305	0.0292391	FYN/LRRC4/LRRC4B/LRRC4C/LRRTM1/LRRTM4	6
GO_BP_Module_1	GO:0032970	regulation of actin filament-based process	9/133	153/7560	0.00144743	0.0387066	0.0326806	ACTN2/ARHGEF15/CAPZA3/CDK10/PDE4D/PFN4/SLIT2/SPTBN2/SSH1	9
GO_BP_Module_1	GO:0021680	cerebellar Purkinje cell layer development	3/133	14/7560	0.00168117	0.0416143	0.0351356	LHX1/LHX5/SPTBN2	3
GO_BP_Module_1	GO:0021772	olfactory bulb development	3/133	14/7560	0.00168117	0.0416143	0.0351356	SLIT1/SLIT2/WNT5A	3
GO_BP_Module_1	GO:0021952	central nervous system projection neuron axonogenesis	3/133	14/7560	0.00168117	0.0416143	0.0351356	DCLK1/SLIT2/SPTBN4	3
GO_BP_Module_1	GO:0021988	olfactory lobe development	3/133	14/7560	0.00168117	0.0416143	0.0351356	SLIT1/SLIT2/WNT5A	3
GO_BP_Module_1	GO:0050771	negative regulation of axonogenesis	3/133	14/7560	0.00168117	0.0416143	0.0351356	EPHA7/SLIT2/WNT5A	3
GO_BP_Module_1	GO:0051129	negative regulation of cellular component organization	12/133	255/7560	0.00171279	0.0416143	0.0351356	ARHGEF15/CAPZA3/CDK10/EPHA7/FYN/LRRTM1/LRRTM2/LRSAM1/PFN4/SLIT2/SPTBN2/WNT5A	12
GO_BP_Module_1	GO:0051961	negative regulation of nervous system development	7/133	99/7560	0.00172935	0.0416143	0.0351356	ARHGEF15/CTNNA1/EPHA7/JAG1/SLIT2/WNT5A/WNT7A	7
GO_BP_Module_1	GO:0021694	cerebellar Purkinje cell layer formation	2/133	4/7560	0.00180095	0.0416143	0.0351356	LHX1/LHX5	2
GO_BP_Module_1	GO:0021889	olfactory bulb interneuron differentiation	2/133	4/7560	0.00180095	0.0416143	0.0351356	SLIT2/WNT5A	2
GO_BP_Module_1	GO:0022028	tangential migration from the subventricular zone to the olfactory bulb	2/133	4/7560	0.00180095	0.0416143	0.0351356	SLIT1/SLIT2	2
GO_BP_Module_1	GO:0060750	epithelial cell proliferation involved in mammary gland duct elongation	2/133	4/7560	0.00180095	0.0416143	0.0351356	ESR1/WNT5A	2
GO_BP_Module_1	GO:0060751	branch elongation involved in mammary gland duct branching	2/133	4/7560	0.00180095	0.0416143	0.0351356	ESR1/WNT5A	2
GO_BP_Module_1	GO:0061299	retina vasculature morphogenesis in camera-type eye	2/133	4/7560	0.00180095	0.0416143	0.0351356	ARHGEF15/RHOJ	2
GO_BP_Module_1	GO:1902668	negative regulation of axon guidance	2/133	4/7560	0.00180095	0.0416143	0.0351356	SLIT2/WNT5A	2
GO_BP_Module_1	GO:0048675	axon extension	4/133	31/7560	0.00199292	0.0453013	0.0382486	DCLK1/SLIT1/SLIT2/WNT5A	4
GO_BP_Module_1	GO:0072001	renal system development	8/133	130/7560	0.00199859	0.0453013	0.0382486	EPHA7/IRX2/JAG1/LHX1/PTPRO/SLIT2/WNT5A/WNT6	8
GO_BP_Module_1	GO:0045893	positive regulation of transcription, DNA-templated	18/133	492/7560	0.00232695	0.051279	0.0432957	ARID4A/CHD6/CHEK2/ESR1/ESR2/GLI1/JAG1/LHX1/LHX5/LPIN1/LUM/MYBL1/SMARCC1/TEAD1/WNT5A/WNT6/WNT7A/ZNF287	18
GO_BP_Module_1	GO:1902680	positive regulation of RNA biosynthetic process	18/133	492/7560	0.00232695	0.051279	0.0432957	ARID4A/CHD6/CHEK2/ESR1/ESR2/GLI1/JAG1/LHX1/LHX5/LPIN1/LUM/MYBL1/SMARCC1/TEAD1/WNT5A/WNT6/WNT7A/ZNF287	18
GO_BP_Module_1	GO:1903508	positive regulation of nucleic acid-templated transcription	18/133	492/7560	0.00232695	0.051279	0.0432957	ARID4A/CHD6/CHEK2/ESR1/ESR2/GLI1/JAG1/LHX1/LHX5/LPIN1/LUM/MYBL1/SMARCC1/TEAD1/WNT5A/WNT6/WNT7A/ZNF287	18
GO_BP_Module_1	GO:0022603	regulation of anatomical structure morphogenesis	15/133	376/7560	0.00240803	0.0525789	0.0443933	EPHA7/ESR1/FLT1/FYN/GLI1/GNA12/LHX1/LRRC4C/RHOJ/RRAS/SLIT2/SSH1/WNT5A/WNT6/WNT7A	15
GO_BP_Module_1	GO:0031345	negative regulation of cell projection organization	5/133	54/7560	0.00247722	0.0526609	0.0444625	CDK10/EPHA7/FYN/SLIT2/WNT5A	5
GO_BP_Module_1	GO:0045598	regulation of fat cell differentiation	5/133	54/7560	0.00247722	0.0526609	0.0444625	CREB1/JAG1/JDP2/KLF5/WNT5A	5
GO_BP_Module_1	GO:0060429	epithelium development	17/133	455/7560	0.00248283	0.0526609	0.0444625	ARHGEF26/ARID4A/CREB1/EPHA7/ESR1/GLI1/IRX2/JAG1/KLF5/LHX1/PDE4D/PTPRO/RAP2C/SLIT2/WNT5A/WNT6/WNT7A	17
GO_BP_Module_1	GO:0021955	central nervous system neuron axonogenesis	3/133	16/7560	0.00252069	0.0526609	0.0444625	DCLK1/SLIT2/SPTBN4	3
GO_BP_Module_1	GO:0021954	central nervous system neuron development	4/133	33/7560	0.00252241	0.0526609	0.0444625	DCLK1/SLIT2/SPTBN4/WNT5A	4
GO_BP_Module_1	GO:0032956	regulation of actin cytoskeleton organization	8/133	136/7560	0.00265256	0.0548964	0.04635	ACTN2/ARHGEF15/CAPZA3/CDK10/PFN4/SLIT2/SPTBN2/SSH1	8
GO_BP_Module_1	GO:0008064	regulation of actin polymerization or depolymerization	6/133	80/7560	0.00274281	0.0557938	0.0471076	ACTN2/CAPZA3/PFN4/SLIT2/SPTBN2/SSH1	6
GO_BP_Module_1	GO:0030832	regulation of actin filament length	6/133	80/7560	0.00274281	0.0557938	0.0471076	ACTN2/CAPZA3/PFN4/SLIT2/SPTBN2/SSH1	6
GO_BP_Module_1	GO:0090066	regulation of anatomical structure size	10/133	201/7560	0.00278124	0.0560961	0.0473629	ACTN2/CAPZA3/CREB1/EPHA7/PFN4/SLIT2/SPTBN2/SSH1/WNT5A/WNT7A	10
GO_BP_Module_1	GO:0021536	diencephalon development	4/133	34/7560	0.00282025	0.0564051	0.0476237	CREB1/GLI1/PITX1/WNT5A	4
GO_BP_Module_1	GO:0002091	negative regulation of receptor internalization	2/133	5/7560	0.002967	0.0574103	0.0484724	LRRTM1/LRRTM2	2
GO_BP_Module_1	GO:0072413	signal transduction involved in mitotic cell cycle checkpoint	2/133	5/7560	0.002967	0.0574103	0.0484724	CHEK2/CRADD	2
GO_BP_Module_1	GO:1902402	signal transduction involved in mitotic DNA damage checkpoint	2/133	5/7560	0.002967	0.0574103	0.0484724	CHEK2/CRADD	2
GO_BP_Module_1	GO:1902403	signal transduction involved in mitotic DNA integrity checkpoint	2/133	5/7560	0.002967	0.0574103	0.0484724	CHEK2/CRADD	2
GO_BP_Module_1	GO:0000578	embryonic axis specification	3/133	17/7560	0.00302175	0.0579981	0.0489688	LHX1/WNT5A/WNT7A	3
GO_BP_Module_1	GO:0010769	regulation of cell morphogenesis involved in differentiation	6/133	82/7560	0.00310618	0.0591417	0.0499343	EPHA7/LRRC4C/SLIT2/SSH1/WNT5A/WNT7A	6
GO_BP_Module_1	GO:0006936	muscle contraction	7/133	112/7560	0.00348643	0.0653362	0.0551645	ACTN2/IGSF22/MYL1/PDE4D/TNNT1/TNNT3/TPM4	7
GO_BP_Module_1	GO:0110053	regulation of actin filament organization	7/133	112/7560	0.00348643	0.0653362	0.0551645	ACTN2/ARHGEF15/CAPZA3/PFN4/SLIT2/SPTBN2/SSH1	7
GO_BP_Module_1	GO:0097435	supramolecular fiber organization	12/133	279/7560	0.00360593	0.0670478	0.0566096	ACTN2/ARHGEF15/CAPZA3/CTNNA1/IGSF22/LUM/MYLK3/PFN4/SLIT2/SPTBN2/SSH1/TPM4	12
GO_BP_Module_1	GO:0048588	developmental cell growth	5/133	59/7560	0.00365685	0.0674674	0.0569638	DCLK1/EPHA7/SLIT1/SLIT2/WNT5A	5
GO_BP_Module_1	GO:0051271	negative regulation of cellular component movement	7/133	115/7560	0.00403755	0.0739182	0.0624103	CTNNA1/JAG1/PTPRU/RAP2C/RRAS/SLIT2/WNT5A	7
GO_BP_Module_1	GO:0045806	negative regulation of endocytosis	3/133	19/7560	0.00419685	0.0762481	0.0643776	LRRTM1/LRRTM2/LRSAM1	3
GO_BP_Module_1	GO:0021527	spinal cord association neuron differentiation	2/133	6/7560	0.00439929	0.0787241	0.066468	LHX1/LHX5	2
GO_BP_Module_1	GO:0048570	notochord morphogenesis	2/133	6/7560	0.00439929	0.0787241	0.066468	GLI1/WNT5A	2
GO_BP_Module_1	GO:0072009	nephron epithelium development	5/133	62/7560	0.00453286	0.0801549	0.0676761	IRX2/JAG1/LHX1/PTPRO/WNT6	5
GO_BP_Module_1	GO:0040007	growth	14/133	363/7560	0.0045466	0.0801549	0.0676761	CREB1/DCLK1/EPHA7/ESR1/GLI1/LHX1/PDE4D/SLIT1/SLIT2/SMARCA2/SPTBN2/SPTBN4/WNT5A/WNT7A	14
GO_BP_Module_1	GO:0040013	negative regulation of locomotion	7/133	118/7560	0.00465246	0.081418	0.0687426	CTNNA1/JAG1/PTPRU/RAP2C/RRAS/SLIT2/WNT5A	7
GO_BP_Module_1	GO:0061351	neural precursor cell proliferation	5/133	63/7560	0.00485544	0.0834639	0.07047	CTNNA1/LHX5/WNT5A/WNT7A/ZNF335	5
GO_BP_Module_1	GO:0045214	sarcomere organization	3/133	20/7560	0.00487457	0.0834639	0.07047	ACTN2/IGSF22/MYLK3	3
GO_BP_Module_1	GO:0061028	establishment of endothelial barrier	3/133	20/7560	0.00487457	0.0834639	0.07047	PDE4D/RAP2C/WNT7A	3
GO_BP_Module_1	GO:0050768	negative regulation of neurogenesis	6/133	90/7560	0.00492809	0.0837776	0.0707348	CTNNA1/EPHA7/JAG1/SLIT2/WNT5A/WNT7A	6
GO_BP_Module_1	GO:0008154	actin polymerization or depolymerization	6/133	91/7560	0.00520142	0.087797	0.0741285	ACTN2/CAPZA3/PFN4/SLIT2/SPTBN2/SSH1	6
GO_BP_Module_1	GO:0030902	hindbrain development	5/133	65/7560	0.00554899	0.0927971	0.0783501	GLI1/LHX1/LHX5/SPTBN2/WNT7A	5
GO_BP_Module_1	GO:0046660	female sex differentiation	4/133	41/7560	0.00560225	0.0927971	0.0783501	ESR1/LHX1/SLIT2/WNT5A	4
GO_BP_Module_1	GO:0048806	genitalia development	3/133	21/7560	0.00561461	0.0927971	0.0783501	ESR1/LHX1/WNT5A	3
GO_BP_Module_1	GO:0001822	kidney development	7/133	123/7560	0.00583131	0.095714	0.0808129	EPHA7/IRX2/JAG1/LHX1/PTPRO/SLIT2/WNT6	7
GO_BP_Module_1	GO:0048261	negative regulation of receptor-mediated endocytosis	2/133	7/7560	0.00608822	0.0979052	0.082663	LRRTM1/LRRTM2	2
GO_BP_Module_1	GO:0072070	loop of Henle development	2/133	7/7560	0.00608822	0.0979052	0.082663	IRX2/JAG1	2
GO_BP_Module_1	GO:1902667	regulation of axon guidance	2/133	7/7560	0.00608822	0.0979052	0.082663	SLIT2/WNT5A	2
GO_BP_Module_1	GO:0030032	lamellipodium assembly	3/133	22/7560	0.00641845	0.101165	0.0854152	PTPRO/SLIT2/SSH1	3
GO_BP_Module_1	GO:0030042	actin filament depolymerization	3/133	22/7560	0.00641845	0.101165	0.0854152	ACTN2/CAPZA3/SPTBN2	3
GO_BP_Module_1	GO:0030834	regulation of actin filament depolymerization	3/133	22/7560	0.00641845	0.101165	0.0854152	ACTN2/CAPZA3/SPTBN2	3
GO_BP_Module_1	GO:0031400	negative regulation of protein modification process	10/133	228/7560	0.00676273	0.10589	0.0894048	FYN/LRRC4/LRRC4B/LRRC4C/LRRTM1/LRRTM4/PDE4D/SLIT2/SPOPL/YWHAB	10
GO_BP_Module_1	GO:0120035	regulation of plasma membrane bounded cell projection organization	9/133	194/7560	0.00706209	0.109855	0.0927522	CDK10/EPHA7/FYN/KLF5/LRRC4C/SLIT2/SSH1/WNT5A/WNT7A	9
GO_BP_Module_1	GO:0045599	negative regulation of fat cell differentiation	3/133	23/7560	0.00728742	0.112624	0.0950901	JAG1/JDP2/WNT5A	3
GO_BP_Module_1	GO:0051270	regulation of cellular component movement	13/133	346/7560	0.00768258	0.117965	0.0995996	CAPN7/CTNNA1/FLT1/GNA12/JAG1/PDE4D/PTPRU/RAP2C/RHOJ/RRAS/SLIT2/WNT5A/WNT7A	13
GO_BP_Module_1	GO:0001763	morphogenesis of a branching structure	6/133	99/7560	0.0078043	0.118964	0.100444	EPHA7/ESR1/LHX1/SLIT2/WNT5A/WNT6	6
GO_BP_Module_1	GO:0030903	notochord development	2/133	8/7560	0.00802447	0.118964	0.100444	GLI1/WNT5A	2
GO_BP_Module_1	GO:0043114	regulation of vascular permeability	2/133	8/7560	0.00802447	0.118964	0.100444	MYLK3/SLIT2	2
GO_BP_Module_1	GO:0060444	branching involved in mammary gland duct morphogenesis	2/133	8/7560	0.00802447	0.118964	0.100444	ESR1/WNT5A	2
GO_BP_Module_1	GO:2000178	negative regulation of neural precursor cell proliferation	2/133	8/7560	0.00802447	0.118964	0.100444	CTNNA1/WNT5A	2
GO_BP_Module_1	GO:0035239	tube morphogenesis	13/133	348/7560	0.00804759	0.118964	0.100444	EPHA7/ESR1/FLT1/IRX2/JAG1/KLF5/LHX1/RHOJ/RRAS/SLIT2/WNT5A/WNT6/WNT7A	13
GO_BP_Module_1	GO:0010771	negative regulation of cell morphogenesis involved in differentiation	3/133	24/7560	0.00822273	0.120767	0.101965	EPHA7/SLIT2/WNT5A	3
GO_BP_Module_1	GO:0031344	regulation of cell projection organization	9/133	199/7560	0.00829131	0.120767	0.101965	CDK10/EPHA7/FYN/KLF5/LRRC4C/SLIT2/SSH1/WNT5A/WNT7A	9
GO_BP_Module_1	GO:0035295	tube development	15/133	430/7560	0.00832174	0.120767	0.101965	CREB1/EPHA7/ESR1/FLT1/GLI1/IRX2/JAG1/KLF5/LHX1/RHOJ/RRAS/SLIT2/WNT5A/WNT6/WNT7A	15
GO_BP_Module_1	GO:1990138	neuron projection extension	4/133	46/7560	0.00843905	0.121727	0.102776	DCLK1/SLIT1/SLIT2/WNT5A	4
GO_BP_Module_1	GO:0048754	branching morphogenesis of an epithelial tube	5/133	72/7560	0.00852737	0.12226	0.103226	ESR1/LHX1/SLIT2/WNT5A/WNT6	5
GO_BP_Module_1	GO:0003012	muscle system process	7/133	133/7560	0.00884289	0.126024	0.106405	ACTN2/IGSF22/MYL1/PDE4D/TNNT1/TNNT3/TPM4	7
GO_BP_Module_1	GO:0072006	nephron development	5/133	73/7560	0.00902812	0.127655	0.107781	IRX2/JAG1/LHX1/PTPRO/WNT6	5
GO_BP_Module_1	GO:0009798	axis specification	4/133	47/7560	0.00910079	0.127655	0.107781	LHX1/WNT5A/WNT6/WNT7A	4
GO_BP_Module_1	GO:0021879	forebrain neuron differentiation	3/133	25/7560	0.00922547	0.127655	0.107781	LHX5/SLIT2/WNT5A	3
GO_BP_Module_1	GO:0055006	cardiac cell development	3/133	25/7560	0.00922547	0.127655	0.107781	ACTN2/JAG1/MYLK3	3
GO_BP_Module_1	GO:1901216	positive regulation of neuron death	3/133	25/7560	0.00922547	0.127655	0.107781	EPHA7/FYN/WNT5A	3
GO_BP_Module_1	GO:0010721	negative regulation of cell development	6/133	103/7560	0.00940931	0.129446	0.109293	CTNNA1/EPHA7/JAG1/SLIT2/WNT5A/WNT7A	6
GO_BP_Module_1	GO:0010975	regulation of neuron projection development	7/133	135/7560	0.00956143	0.130783	0.110422	EPHA7/FYN/LRRC4C/SLIT2/SSH1/WNT5A/WNT7A	7
GO_BP_Module_1	GO:0021516	dorsal spinal cord development	2/133	9/7560	0.0101989	0.135606	0.114494	LHX1/LHX5	2
GO_BP_Module_1	GO:0061298	retina vasculature development in camera-type eye	2/133	9/7560	0.0101989	0.135606	0.114494	ARHGEF15/RHOJ	2
GO_BP_Module_1	GO:0061311	cell surface receptor signaling pathway involved in heart development	2/133	9/7560	0.0101989	0.135606	0.114494	JAG1/WNT5A	2
GO_BP_Module_1	GO:0072178	nephric duct morphogenesis	2/133	9/7560	0.0101989	0.135606	0.114494	EPHA7/LHX1	2
GO_BP_Module_1	GO:0090009	primitive streak formation	2/133	9/7560	0.0101989	0.135606	0.114494	LHX1/WNT5A	2
GO_BP_Module_1	GO:1902904	negative regulation of supramolecular fiber organization	4/133	49/7560	0.0105238	0.139148	0.117485	CAPZA3/PFN4/SLIT2/SPTBN2	4
GO_BP_Module_1	GO:0050767	regulation of neurogenesis	10/133	244/7560	0.0106644	0.140228	0.118397	CTNNA1/EPHA7/FYN/JAG1/LRRC4C/SLIT2/SSH1/WNT5A/WNT7A/ZNF335	10
GO_BP_Module_1	GO:2000145	regulation of cell motility	12/133	322/7560	0.0109686	0.143435	0.121105	CAPN7/CTNNA1/FLT1/GNA12/JAG1/PTPRU/RAP2C/RHOJ/RRAS/SLIT2/WNT5A/WNT7A	12
GO_BP_Module_1	GO:2000146	negative regulation of cell motility	6/133	109/7560	0.0122404	0.145146	0.122549	CTNNA1/JAG1/PTPRU/RAP2C/RRAS/SLIT2	6
GO_BP_Module_1	GO:0044089	positive regulation of cellular component biogenesis	9/133	212/7560	0.0122518	0.145146	0.122549	ARHGEF15/ESR1/LRRC4B/LRRN1/LRRN3/LRRTM1/LRRTM2/LRSAM1/WNT7A	9
GO_BP_Module_1	GO:0045822	negative regulation of heart contraction	2/133	10/7560	0.0126028	0.145146	0.122549	PDE4D/SPTBN4	2
GO_BP_Module_1	GO:0060603	mammary gland duct morphogenesis	2/133	10/7560	0.0126028	0.145146	0.122549	ESR1/WNT5A	2
GO_BP_Module_1	GO:0061318	renal filtration cell differentiation	2/133	10/7560	0.0126028	0.145146	0.122549	JAG1/PTPRO	2
GO_BP_Module_1	GO:0072112	glomerular visceral epithelial cell differentiation	2/133	10/7560	0.0126028	0.145146	0.122549	JAG1/PTPRO	2
GO_BP_Module_1	GO:0072176	nephric duct development	2/133	10/7560	0.0126028	0.145146	0.122549	EPHA7/LHX1	2
GO_BP_Module_1	GO:0072395	signal transduction involved in cell cycle checkpoint	2/133	10/7560	0.0126028	0.145146	0.122549	CHEK2/CRADD	2
GO_BP_Module_1	GO:0072401	signal transduction involved in DNA integrity checkpoint	2/133	10/7560	0.0126028	0.145146	0.122549	CHEK2/CRADD	2
GO_BP_Module_1	GO:0072422	signal transduction involved in DNA damage checkpoint	2/133	10/7560	0.0126028	0.145146	0.122549	CHEK2/CRADD	2
GO_BP_Module_1	GO:1901018	positive regulation of potassium ion transmembrane transporter activity	2/133	10/7560	0.0126028	0.145146	0.122549	ACTN2/LRRC55	2
GO_BP_Module_1	GO:0090630	activation of GTPase activity	3/133	28/7560	0.0126473	0.145146	0.122549	TBC1D14/TBC1D21/WNT5A	3
GO_BP_Module_1	GO:0061326	renal tubule development	4/133	52/7560	0.012916	0.145146	0.122549	IRX2/JAG1/LHX1/WNT6	4
GO_BP_Module_1	GO:0072080	nephron tubule development	4/133	52/7560	0.012916	0.145146	0.122549	IRX2/JAG1/LHX1/WNT6	4
GO_BP_Module_1	GO:0048738	cardiac muscle tissue development	5/133	80/7560	0.0131129	0.145146	0.122549	ACTN2/CREB1/GLI1/MYLK3/WNT5A	5
GO_BP_Module_1	GO:0002009	morphogenesis of an epithelium	9/133	215/7560	0.0133387	0.145146	0.122549	EPHA7/ESR1/IRX2/JAG1/LHX1/SLIT2/WNT5A/WNT6/WNT7A	9
GO_BP_Module_1	GO:0051493	regulation of cytoskeleton organization	9/133	216/7560	0.0137165	0.145146	0.122549	ACTN2/ARHGEF15/CAPN6/CAPZA3/CDK10/PFN4/SLIT2/SPTBN2/SSH1	9
GO_BP_Module_1	GO:0030100	regulation of endocytosis	5/133	81/7560	0.0137835	0.145146	0.122549	LRRTM1/LRRTM2/LRSAM1/RAB14/WNT5A	5
GO_BP_Module_1	GO:0031333	negative regulation of protein complex assembly	4/133	53/7560	0.0137843	0.145146	0.122549	CAPZA3/PFN4/SLIT2/SPTBN2	4
GO_BP_Module_1	GO:0002011	morphogenesis of an epithelial sheet	3/133	29/7560	0.0139283	0.145146	0.122549	JAG1/WNT5A/WNT7A	3
GO_BP_Module_1	GO:0021872	forebrain generation of neurons	3/133	29/7560	0.0139283	0.145146	0.122549	LHX5/SLIT2/WNT5A	3
GO_BP_Module_1	GO:0120031	plasma membrane bounded cell projection assembly	8/133	181/7560	0.0142932	0.145146	0.122549	ACTN2/ARHGEF26/CDK10/KLF5/PTPDC1/PTPRO/SLIT2/SSH1	8
GO_BP_Module_1	GO:0019221	cytokine-mediated signaling pathway	7/133	146/7560	0.0142983	0.145146	0.122549	LRRC4/LRRC4B/LRRC4C/LRRTM1/LRRTM4/SLIT2/WNT5A	7
GO_BP_Module_1	GO:0060562	epithelial tube morphogenesis	7/133	146/7560	0.0142983	0.145146	0.122549	EPHA7/ESR1/IRX2/LHX1/SLIT2/WNT5A/WNT6	7
GO_BP_Module_1	GO:0051494	negative regulation of cytoskeleton organization	4/133	54/7560	0.0146889	0.145146	0.122549	CAPZA3/PFN4/SLIT2/SPTBN2	4
GO_BP_Module_1	GO:0030031	cell projection assembly	8/133	182/7560	0.0147351	0.145146	0.122549	ACTN2/ARHGEF26/CDK10/KLF5/PTPDC1/PTPRO/SLIT2/SSH1	8
GO_BP_Module_1	GO:0014706	striated muscle tissue development	7/133	147/7560	0.0147994	0.145146	0.122549	ACTN2/CREB1/GLI1/KLF5/MYLK3/PITX1/WNT5A	7
GO_BP_Module_1	GO:1902903	regulation of supramolecular fiber organization	7/133	147/7560	0.0147994	0.145146	0.122549	ACTN2/ARHGEF15/CAPZA3/PFN4/SLIT2/SPTBN2/SSH1	7
GO_BP_Module_1	GO:0072010	glomerular epithelium development	2/133	11/7560	0.0152274	0.145146	0.122549	JAG1/PTPRO	2
GO_BP_Module_1	GO:0072311	glomerular epithelial cell differentiation	2/133	11/7560	0.0152274	0.145146	0.122549	JAG1/PTPRO	2
GO_BP_Module_1	GO:0080182	histone H3-K4 trimethylation	2/133	11/7560	0.0152274	0.145146	0.122549	ARID4A/ZNF335	2
GO_BP_Module_1	GO:0090162	establishment of epithelial cell polarity	2/133	11/7560	0.0152274	0.145146	0.122549	FRMD4B/WNT5A	2
GO_BP_Module_1	GO:0120033	negative regulation of plasma membrane bounded cell projection assembly	2/133	11/7560	0.0152274	0.145146	0.122549	CDK10/SLIT2	2
GO_BP_Module_1	GO:2000104	negative regulation of DNA-dependent DNA replication	2/133	11/7560	0.0152274	0.145146	0.122549	CHEK2/ZRANB3	2
GO_BP_Module_1	GO:0035850	epithelial cell differentiation involved in kidney development	3/133	30/7560	0.0152803	0.145146	0.122549	JAG1/LHX1/PTPRO	3
GO_BP_Module_1	GO:0097581	lamellipodium organization	3/133	30/7560	0.0152803	0.145146	0.122549	PTPRO/SLIT2/SSH1	3
GO_BP_Module_1	GO:0042733	embryonic digit morphogenesis	3/133	31/7560	0.016704	0.145146	0.122549	GNA12/WNT5A/WNT7A	3
GO_BP_Module_1	GO:0050806	positive regulation of synaptic transmission	3/133	31/7560	0.016704	0.145146	0.122549	LRRTM1/LRRTM2/WNT7A	3
GO_BP_Module_1	GO:0001554	luteolysis	1/133	1/7560	0.0175926	0.145146	0.122549	SLIT2	1
GO_BP_Module_1	GO:0003105	negative regulation of glomerular filtration	1/133	1/7560	0.0175926	0.145146	0.122549	PTPRO	1
GO_BP_Module_1	GO:0003213	cardiac right atrium morphogenesis	1/133	1/7560	0.0175926	0.145146	0.122549	WNT5A	1
GO_BP_Module_1	GO:0007223	Wnt signaling pathway, calcium modulating pathway	1/133	1/7560	0.0175926	0.145146	0.122549	WNT5A	1
GO_BP_Module_1	GO:0010593	negative regulation of lamellipodium assembly	1/133	1/7560	0.0175926	0.145146	0.122549	SLIT2	1
GO_BP_Module_1	GO:0010944	negative regulation of transcription by competitive promoter binding	1/133	1/7560	0.0175926	0.145146	0.122549	CREB1	1
GO_BP_Module_1	GO:0021823	cerebral cortex tangential migration using cell-cell interactions	1/133	1/7560	0.0175926	0.145146	0.122549	SLIT2	1
GO_BP_Module_1	GO:0021827	postnatal olfactory bulb interneuron migration	1/133	1/7560	0.0175926	0.145146	0.122549	SLIT2	1
GO_BP_Module_1	GO:0021836	chemorepulsion involved in postnatal olfactory bulb interneuron migration	1/133	1/7560	0.0175926	0.145146	0.122549	SLIT2	1
GO_BP_Module_1	GO:0021966	corticospinal neuron axon guidance	1/133	1/7560	0.0175926	0.145146	0.122549	SLIT2	1
GO_BP_Module_1	GO:0021972	corticospinal neuron axon guidance through spinal cord	1/133	1/7560	0.0175926	0.145146	0.122549	SLIT2	1
GO_BP_Module_1	GO:0033563	dorsal/ventral axon guidance	1/133	1/7560	0.0175926	0.145146	0.122549	SLIT1	1
GO_BP_Module_1	GO:0035385	Roundabout signaling pathway	1/133	1/7560	0.0175926	0.145146	0.122549	SLIT2	1
GO_BP_Module_1	GO:0035659	Wnt signaling pathway involved in wound healing, spreading of epidermal cells	1/133	1/7560	0.0175926	0.145146	0.122549	WNT7A	1
GO_BP_Module_1	GO:0035846	oviduct epithelium development	1/133	1/7560	0.0175926	0.145146	0.122549	LHX1	1
GO_BP_Module_1	GO:0035847	uterine epithelium development	1/133	1/7560	0.0175926	0.145146	0.122549	LHX1	1
GO_BP_Module_1	GO:0035849	nephric duct elongation	1/133	1/7560	0.0175926	0.145146	0.122549	LHX1	1
GO_BP_Module_1	GO:0035852	horizontal cell localization	1/133	1/7560	0.0175926	0.145146	0.122549	LHX1	1
GO_BP_Module_1	GO:0036058	filtration diaphragm assembly	1/133	1/7560	0.0175926	0.145146	0.122549	PTPRO	1
GO_BP_Module_1	GO:0036060	slit diaphragm assembly	1/133	1/7560	0.0175926	0.145146	0.122549	PTPRO	1
GO_BP_Module_1	GO:0036292	DNA rewinding	1/133	1/7560	0.0175926	0.145146	0.122549	ZRANB3	1
GO_BP_Module_1	GO:0036517	chemoattraction of serotonergic neuron axon	1/133	1/7560	0.0175926	0.145146	0.122549	WNT5A	1
GO_BP_Module_1	GO:0036518	chemorepulsion of dopaminergic neuron axon	1/133	1/7560	0.0175926	0.145146	0.122549	WNT5A	1
GO_BP_Module_1	GO:0042989	sequestering of actin monomers	1/133	1/7560	0.0175926	0.145146	0.122549	PFN4	1
GO_BP_Module_1	GO:0045167	asymmetric protein localization involved in cell fate determination	1/133	1/7560	0.0175926	0.145146	0.122549	WNT7A	1
GO_BP_Module_1	GO:0050924	positive regulation of negative chemotaxis	1/133	1/7560	0.0175926	0.145146	0.122549	SLIT2	1
GO_BP_Module_1	GO:0050929	induction of negative chemotaxis	1/133	1/7560	0.0175926	0.145146	0.122549	SLIT2	1
GO_BP_Module_1	GO:0051695	actin filament uncapping	1/133	1/7560	0.0175926	0.145146	0.122549	ACTN2	1
GO_BP_Module_1	GO:0051885	positive regulation of timing of anagen	1/133	1/7560	0.0175926	0.145146	0.122549	WNT5A	1
GO_BP_Module_1	GO:0060032	notochord regression	1/133	1/7560	0.0175926	0.145146	0.122549	GLI1	1
GO_BP_Module_1	GO:0060599	lateral sprouting involved in mammary gland duct morphogenesis	1/133	1/7560	0.0175926	0.145146	0.122549	WNT5A	1
GO_BP_Module_1	GO:0060809	mesodermal to mesenchymal transition involved in gastrulation	1/133	1/7560	0.0175926	0.145146	0.122549	WNT5A	1
GO_BP_Module_1	GO:0061073	ciliary body morphogenesis	1/133	1/7560	0.0175926	0.145146	0.122549	JAG1	1
GO_BP_Module_1	GO:0061303	cornea development in camera-type eye	1/133	1/7560	0.0175926	0.145146	0.122549	KERA	1
GO_BP_Module_1	GO:0061341	non-canonical Wnt signaling pathway involved in heart development	1/133	1/7560	0.0175926	0.145146	0.122549	WNT5A	1
GO_BP_Module_1	GO:0061346	planar cell polarity pathway involved in heart morphogenesis	1/133	1/7560	0.0175926	0.145146	0.122549	WNT5A	1
GO_BP_Module_1	GO:0061347	planar cell polarity pathway involved in outflow tract morphogenesis	1/133	1/7560	0.0175926	0.145146	0.122549	WNT5A	1
GO_BP_Module_1	GO:0061348	planar cell polarity pathway involved in ventricular septum morphogenesis	1/133	1/7560	0.0175926	0.145146	0.122549	WNT5A	1
GO_BP_Module_1	GO:0061349	planar cell polarity pathway involved in cardiac right atrium morphogenesis	1/133	1/7560	0.0175926	0.145146	0.122549	WNT5A	1
GO_BP_Module_1	GO:0061350	planar cell polarity pathway involved in cardiac muscle tissue morphogenesis	1/133	1/7560	0.0175926	0.145146	0.122549	WNT5A	1
GO_BP_Module_1	GO:0061354	planar cell polarity pathway involved in pericardium morphogenesis	1/133	1/7560	0.0175926	0.145146	0.122549	WNT5A	1
GO_BP_Module_1	GO:0061364	apoptotic process involved in luteolysis	1/133	1/7560	0.0175926	0.145146	0.122549	SLIT2	1
GO_BP_Module_1	GO:0061443	endocardial cushion cell differentiation	1/133	1/7560	0.0175926	0.145146	0.122549	JAG1	1
GO_BP_Module_1	GO:0061444	endocardial cushion cell development	1/133	1/7560	0.0175926	0.145146	0.122549	JAG1	1
GO_BP_Module_1	GO:0061642	chemoattraction of axon	1/133	1/7560	0.0175926	0.145146	0.122549	WNT5A	1
GO_BP_Module_1	GO:0070100	negative regulation of chemokine-mediated signaling pathway	1/133	1/7560	0.0175926	0.145146	0.122549	SLIT2	1
GO_BP_Module_1	GO:0072272	proximal/distal pattern formation involved in metanephric nephron development	1/133	1/7560	0.0175926	0.145146	0.122549	IRX2	1
GO_BP_Module_1	GO:0072428	signal transduction involved in intra-S DNA damage checkpoint	1/133	1/7560	0.0175926	0.145146	0.122549	CHEK2	1
GO_BP_Module_1	GO:0086097	phospholipase C-activating angiotensin-activated signaling pathway	1/133	1/7560	0.0175926	0.145146	0.122549	ACTN2	1
GO_BP_Module_1	GO:0090260	negative regulation of retinal ganglion cell axon guidance	1/133	1/7560	0.0175926	0.145146	0.122549	SLIT2	1
GO_BP_Module_1	GO:0097264	self proteolysis	1/133	1/7560	0.0175926	0.145146	0.122549	CAPN7	1
GO_BP_Module_1	GO:0097377	spinal cord interneuron axon guidance	1/133	1/7560	0.0175926	0.145146	0.122549	LHX1	1
GO_BP_Module_1	GO:0097378	dorsal spinal cord interneuron axon guidance	1/133	1/7560	0.0175926	0.145146	0.122549	LHX1	1
GO_BP_Module_1	GO:0097379	dorsal spinal cord interneuron posterior axon guidance	1/133	1/7560	0.0175926	0.145146	0.122549	LHX1	1
GO_BP_Module_1	GO:0150011	regulation of neuron projection arborization	1/133	1/7560	0.0175926	0.145146	0.122549	WNT5A	1
GO_BP_Module_1	GO:0150012	positive regulation of neuron projection arborization	1/133	1/7560	0.0175926	0.145146	0.122549	WNT5A	1
GO_BP_Module_1	GO:1900019	regulation of protein kinase C activity	1/133	1/7560	0.0175926	0.145146	0.122549	WNT5A	1
GO_BP_Module_1	GO:1900020	positive regulation of protein kinase C activity	1/133	1/7560	0.0175926	0.145146	0.122549	WNT5A	1
GO_BP_Module_1	GO:1901897	regulation of relaxation of cardiac muscle	1/133	1/7560	0.0175926	0.145146	0.122549	PDE4D	1
GO_BP_Module_1	GO:1901898	negative regulation of relaxation of cardiac muscle	1/133	1/7560	0.0175926	0.145146	0.122549	PDE4D	1
GO_BP_Module_1	GO:1902576	negative regulation of nuclear cell cycle DNA replication	1/133	1/7560	0.0175926	0.145146	0.122549	CHEK2	1
GO_BP_Module_1	GO:1903464	negative regulation of mitotic cell cycle DNA replication	1/133	1/7560	0.0175926	0.145146	0.122549	CHEK2	1
GO_BP_Module_1	GO:1904933	regulation of cell proliferation in midbrain	1/133	1/7560	0.0175926	0.145146	0.122549	WNT5A	1
GO_BP_Module_1	GO:1904934	negative regulation of cell proliferation in midbrain	1/133	1/7560	0.0175926	0.145146	0.122549	WNT5A	1
GO_BP_Module_1	GO:1905563	negative regulation of vascular endothelial cell proliferation	1/133	1/7560	0.0175926	0.145146	0.122549	FLT1	1
GO_BP_Module_1	GO:2000742	regulation of anterior head development	1/133	1/7560	0.0175926	0.145146	0.122549	LHX1	1
GO_BP_Module_1	GO:2000744	positive regulation of anterior head development	1/133	1/7560	0.0175926	0.145146	0.122549	LHX1	1
GO_BP_Module_1	GO:2000768	positive regulation of nephron tubule epithelial cell differentiation	1/133	1/7560	0.0175926	0.145146	0.122549	LHX1	1
GO_BP_Module_1	GO:0035270	endocrine system development	4/133	57/7560	0.0176248	0.145146	0.122549	CREB1/GLI1/PITX1/WNT5A	4
GO_BP_Module_1	GO:0051693	actin filament capping	2/133	12/7560	0.0180643	0.146803	0.123948	CAPZA3/SPTBN2	2
GO_BP_Module_1	GO:1901381	positive regulation of potassium ion transmembrane transport	2/133	12/7560	0.0180643	0.146803	0.123948	ACTN2/LRRC55	2
GO_BP_Module_1	GO:1903523	negative regulation of blood circulation	2/133	12/7560	0.0180643	0.146803	0.123948	PDE4D/SPTBN4	2
GO_BP_Module_1	GO:0060537	muscle tissue development	7/133	153/7560	0.0180728	0.146803	0.123948	ACTN2/CREB1/GLI1/KLF5/MYLK3/PITX1/WNT5A	7
GO_BP_Module_1	GO:0009880	embryonic pattern specification	3/133	32/7560	0.0181996	0.14683	0.123971	LHX1/WNT5A/WNT7A	3
GO_BP_Module_1	GO:0030239	myofibril assembly	3/133	32/7560	0.0181996	0.14683	0.123971	ACTN2/IGSF22/MYLK3	3
GO_BP_Module_1	GO:0030308	negative regulation of cell growth	4/133	58/7560	0.018679	0.150189	0.126807	EPHA7/SLIT2/SMARCA2/WNT5A	4
GO_BP_Module_1	GO:0030334	regulation of cell migration	11/133	310/7560	0.0203838	0.163345	0.137915	CAPN7/FLT1/GNA12/JAG1/PTPRU/RAP2C/RHOJ/RRAS/SLIT2/WNT5A/WNT7A	11
GO_BP_Module_1	GO:0030595	leukocyte chemotaxis	5/133	90/7560	0.0208793	0.165001	0.139313	FLT1/PDE4D/PTPRO/SLIT2/WNT5A	5
GO_BP_Module_1	GO:0060041	retina development in camera-type eye	4/133	60/7560	0.0209027	0.165001	0.139313	ARHGEF15/CABP4/LHX1/RHOJ	4
GO_BP_Module_1	GO:0021846	cell proliferation in forebrain	2/133	13/7560	0.0211055	0.165001	0.139313	LHX5/WNT7A	2
GO_BP_Module_1	GO:0033598	mammary gland epithelial cell proliferation	2/133	13/7560	0.0211055	0.165001	0.139313	ESR1/WNT5A	2
GO_BP_Module_1	GO:0043268	positive regulation of potassium ion transport	2/133	13/7560	0.0211055	0.165001	0.139313	ACTN2/LRRC55	2
GO_BP_Module_1	GO:0043627	response to estrogen	2/133	13/7560	0.0211055	0.165001	0.139313	ESR1/WNT7A	2
GO_BP_Module_1	GO:0040012	regulation of locomotion	12/133	353/7560	0.0212458	0.165001	0.139313	CAPN7/CTNNA1/FLT1/GNA12/JAG1/PTPRU/RAP2C/RHOJ/RRAS/SLIT2/WNT5A/WNT7A	12
GO_BP_Module_1	GO:0071345	cellular response to cytokine stimulus	10/133	272/7560	0.0213424	0.165001	0.139313	CREB1/KLF5/LRRC4/LRRC4B/LRRC4C/LRRTM1/LRRTM4/MYLK3/SLIT2/WNT5A	10
GO_BP_Module_1	GO:0061005	cell differentiation involved in kidney development	3/133	34/7560	0.0214073	0.165001	0.139313	JAG1/LHX1/PTPRO	3
GO_BP_Module_1	GO:1901879	regulation of protein depolymerization	3/133	34/7560	0.0214073	0.165001	0.139313	ACTN2/CAPZA3/SPTBN2	3
GO_BP_Module_1	GO:0045664	regulation of neuron differentiation	8/133	195/7560	0.0214224	0.165001	0.139313	EPHA7/FYN/JAG1/LRRC4C/SLIT2/SSH1/WNT5A/WNT7A	8
GO_BP_Module_1	GO:0060627	regulation of vesicle-mediated transport	8/133	195/7560	0.0214224	0.165001	0.139313	ACTN2/LRRTM1/LRRTM2/LRSAM1/RAB14/TBC1D14/TBC1D21/WNT5A	8
GO_BP_Module_1	GO:0061138	morphogenesis of a branching epithelium	5/133	91/7560	0.0217908	0.16676	0.140798	ESR1/LHX1/SLIT2/WNT5A/WNT6	5
GO_BP_Module_1	GO:2000027	regulation of organ morphogenesis	5/133	91/7560	0.0217908	0.16676	0.140798	ESR1/GLI1/LHX1/WNT5A/WNT6	5
GO_BP_Module_1	GO:0060688	regulation of morphogenesis of a branching structure	3/133	35/7560	0.0231197	0.175799	0.14843	ESR1/LHX1/WNT5A	3
GO_BP_Module_1	GO:0099173	postsynapse organization	3/133	35/7560	0.0231197	0.175799	0.14843	FYN/LRRC4/WNT7A	3
GO_BP_Module_1	GO:0010591	regulation of lamellipodium assembly	2/133	14/7560	0.0243429	0.183924	0.15529	SLIT2/SSH1	2
GO_BP_Module_1	GO:0021884	forebrain neuron development	2/133	14/7560	0.0243429	0.183924	0.15529	SLIT2/WNT5A	2
GO_BP_Module_1	GO:0030326	embryonic limb morphogenesis	4/133	63/7560	0.024532	0.184184	0.155509	GNA12/PITX1/WNT5A/WNT7A	4
GO_BP_Module_1	GO:0035113	embryonic appendage morphogenesis	4/133	63/7560	0.024532	0.184184	0.155509	GNA12/PITX1/WNT5A/WNT7A	4
GO_BP_Module_1	GO:0006469	negative regulation of protein kinase activity	5/133	95/7560	0.0256949	0.191705	0.161859	LRRC4/LRRC4B/LRRC4C/LRRTM1/LRRTM4	5
GO_BP_Module_1	GO:0045444	fat cell differentiation	5/133	95/7560	0.0256949	0.191705	0.161859	CREB1/JAG1/JDP2/KLF5/WNT5A	5
GO_BP_Module_1	GO:0051130	positive regulation of cellular component organization	14/133	450/7560	0.0263667	0.195494	0.165059	ACTN2/ARHGEF15/CSNK2A2/ESR1/FYN/JDP2/LRRC4B/LRRN1/LRRN3/LRRTM1/LRRTM2/LRSAM1/WNT5A/WNT7A	14
GO_BP_Module_1	GO:0021537	telencephalon development	5/133	96/7560	0.0267365	0.195494	0.165059	LHX1/LHX5/SLIT1/SLIT2/WNT5A	5
GO_BP_Module_1	GO:0048646	anatomical structure formation involved in morphogenesis	14/133	451/7560	0.0268086	0.195494	0.165059	ACTN2/FLT1/IGSF22/IRX2/KLF5/LHX1/LHX5/MYLK3/RHOJ/RRAS/SLIT2/WNT5A/WNT6/WNT7A	14
GO_BP_Module_1	GO:0060491	regulation of cell projection assembly	4/133	65/7560	0.0271506	0.195494	0.165059	CDK10/KLF5/SLIT2/SSH1	4
GO_BP_Module_1	GO:0120032	regulation of plasma membrane bounded cell projection assembly	4/133	65/7560	0.0271506	0.195494	0.165059	CDK10/KLF5/SLIT2/SSH1	4
GO_BP_Module_1	GO:0001933	negative regulation of protein phosphorylation	7/133	167/7560	0.0276332	0.195494	0.165059	LRRC4/LRRC4B/LRRC4C/LRRTM1/LRRTM4/PDE4D/SLIT2	7
GO_BP_Module_1	GO:0001702	gastrulation with mouth forming second	2/133	15/7560	0.0277687	0.195494	0.165059	LHX1/WNT5A	2
GO_BP_Module_1	GO:0030835	negative regulation of actin filament depolymerization	2/133	15/7560	0.0277687	0.195494	0.165059	CAPZA3/SPTBN2	2
GO_BP_Module_1	GO:0045880	positive regulation of smoothened signaling pathway	2/133	15/7560	0.0277687	0.195494	0.165059	CTNNA1/GLI1	2
GO_BP_Module_1	GO:0048854	brain morphogenesis	2/133	15/7560	0.0277687	0.195494	0.165059	WNT5A/ZNF335	2
GO_BP_Module_1	GO:0050922	negative regulation of chemotaxis	2/133	15/7560	0.0277687	0.195494	0.165059	SLIT2/WNT5A	2
GO_BP_Module_1	GO:0060602	branch elongation of an epithelium	2/133	15/7560	0.0277687	0.195494	0.165059	ESR1/WNT5A	2
GO_BP_Module_1	GO:0060740	prostate gland epithelium morphogenesis	2/133	15/7560	0.0277687	0.195494	0.165059	ESR1/WNT5A	2
GO_BP_Module_1	GO:1902692	regulation of neuroblast proliferation	2/133	15/7560	0.0277687	0.195494	0.165059	CTNNA1/ZNF335	2
GO_BP_Module_1	GO:0032269	negative regulation of cellular protein metabolic process	12/133	368/7560	0.028248	0.195494	0.165059	ESR1/FYN/LRRC4/LRRC4B/LRRC4C/LRRTM1/LRRTM4/PDE4D/SLIT2/SMARCC1/SPOPL/YWHAB	12
GO_BP_Module_1	GO:0030833	regulation of actin filament polymerization	4/133	66/7560	0.0285202	0.195494	0.165059	CAPZA3/PFN4/SLIT2/SPTBN2	4
GO_BP_Module_1	GO:0043010	camera-type eye development	6/133	132/7560	0.0286173	0.195494	0.165059	ARHGEF15/CABP4/JAG1/KERA/LHX1/RHOJ	6
GO_BP_Module_1	GO:0071674	mononuclear cell migration	3/133	38/7560	0.0286911	0.195494	0.165059	FLT1/PTPRO/SLIT2	3
GO_BP_Module_1	GO:0007548	sex differentiation	5/133	98/7560	0.0288998	0.195494	0.165059	ARID4A/ESR1/LHX1/SLIT2/WNT5A	5
GO_BP_Module_1	GO:0070925	organelle assembly	11/133	331/7560	0.0311073	0.195494	0.165059	ACTN2/CDK10/CHEK2/IGSF22/KIF3B/KIF9/LRSAM1/MYLK3/POGZ/PTPDC1/TBC1D14	11
GO_BP_Module_1	GO:0002090	regulation of receptor internalization	2/133	16/7560	0.0313756	0.195494	0.165059	LRRTM1/LRRTM2	2
GO_BP_Module_1	GO:0022602	ovulation cycle process	2/133	16/7560	0.0313756	0.195494	0.165059	ESR1/SLIT2	2
GO_BP_Module_1	GO:0031297	replication fork processing	2/133	16/7560	0.0313756	0.195494	0.165059	SMARCAL1/ZRANB3	2
GO_BP_Module_1	GO:0040018	positive regulation of multicellular organism growth	2/133	16/7560	0.0313756	0.195494	0.165059	CREB1/SPTBN4	2
GO_BP_Module_1	GO:0060291	long-term synaptic potentiation	2/133	16/7560	0.0313756	0.195494	0.165059	LRRTM1/LRRTM2	2
GO_BP_Module_1	GO:0060512	prostate gland morphogenesis	2/133	16/7560	0.0313756	0.195494	0.165059	ESR1/WNT5A	2
GO_BP_Module_1	GO:0072079	nephron tubule formation	2/133	16/7560	0.0313756	0.195494	0.165059	IRX2/WNT6	2
GO_BP_Module_1	GO:2000785	regulation of autophagosome assembly	2/133	16/7560	0.0313756	0.195494	0.165059	LRSAM1/TBC1D14	2
GO_BP_Module_1	GO:0060284	regulation of cell development	10/133	290/7560	0.0314352	0.195494	0.165059	CTNNA1/EPHA7/FYN/JAG1/LRRC4C/SLIT2/SSH1/WNT5A/WNT7A/ZNF335	10
GO_BP_Module_1	GO:0072359	circulatory system development	13/133	418/7560	0.0319471	0.195494	0.165059	ACTN2/ARHGEF15/CREB1/FLT1/GLI1/JAG1/KLF5/MYLK3/RHOJ/RRAS/SLIT2/WNT5A/WNT7A	13
GO_BP_Module_1	GO:0010927	cellular component assembly involved in morphogenesis	3/133	40/7560	0.0327656	0.195494	0.165059	ACTN2/IGSF22/MYLK3	3
GO_BP_Module_1	GO:0030041	actin filament polymerization	4/133	69/7560	0.032873	0.195494	0.165059	CAPZA3/PFN4/SLIT2/SPTBN2	4
GO_BP_Module_1	GO:0010632	regulation of epithelial cell migration	5/133	102/7560	0.0335519	0.195494	0.165059	CAPN7/RHOJ/SLIT2/WNT5A/WNT7A	5
GO_BP_Module_1	GO:0033673	negative regulation of kinase activity	5/133	102/7560	0.0335519	0.195494	0.165059	LRRC4/LRRC4B/LRRC4C/LRRTM1/LRRTM4	5
GO_BP_Module_1	GO:0007163	establishment or maintenance of cell polarity	4/133	70/7560	0.0344056	0.195494	0.165059	CTNNA1/FRMD4B/WNT5A/WNT7A	4
GO_BP_Module_1	GO:0010634	positive regulation of epithelial cell migration	4/133	70/7560	0.0344056	0.195494	0.165059	CAPN7/RHOJ/WNT5A/WNT7A	4
GO_BP_Module_1	GO:0035264	multicellular organism growth	4/133	70/7560	0.0344056	0.195494	0.165059	CREB1/PDE4D/SPTBN2/SPTBN4	4
GO_BP_Module_1	GO:0030336	negative regulation of cell migration	5/133	103/7560	0.0347837	0.195494	0.165059	JAG1/PTPRU/RAP2C/RRAS/SLIT2	5
GO_BP_Module_1	GO:0001302	replicative cell aging	1/133	2/7560	0.034878	0.195494	0.165059	CHEK2	1
GO_BP_Module_1	GO:0002528	regulation of vascular permeability involved in acute inflammatory response	1/133	2/7560	0.034878	0.195494	0.165059	MYLK3	1
GO_BP_Module_1	GO:0003402	planar cell polarity pathway involved in axis elongation	1/133	2/7560	0.034878	0.195494	0.165059	WNT5A	1
GO_BP_Module_1	GO:0007406	negative regulation of neuroblast proliferation	1/133	2/7560	0.034878	0.195494	0.165059	CTNNA1	1
GO_BP_Module_1	GO:0007418	ventral midline development	1/133	2/7560	0.034878	0.195494	0.165059	GLI1	1
GO_BP_Module_1	GO:0008594	photoreceptor cell morphogenesis	1/133	2/7560	0.034878	0.195494	0.165059	CABP4	1
GO_BP_Module_1	GO:0014045	establishment of endothelial blood-brain barrier	1/133	2/7560	0.034878	0.195494	0.165059	WNT7A	1
GO_BP_Module_1	GO:0014707	branchiomeric skeletal muscle development	1/133	2/7560	0.034878	0.195494	0.165059	PITX1	1
GO_BP_Module_1	GO:0014834	skeletal muscle satellite cell maintenance involved in skeletal muscle regeneration	1/133	2/7560	0.034878	0.195494	0.165059	WNT7A	1
GO_BP_Module_1	GO:0022009	central nervous system vasculogenesis	1/133	2/7560	0.034878	0.195494	0.165059	WNT7A	1
GO_BP_Module_1	GO:0032905	transforming growth factor beta1 production	1/133	2/7560	0.034878	0.195494	0.165059	LUM	1
GO_BP_Module_1	GO:0032908	regulation of transforming growth factor beta1 production	1/133	2/7560	0.034878	0.195494	0.165059	LUM	1
GO_BP_Module_1	GO:0032914	positive regulation of transforming growth factor beta1 production	1/133	2/7560	0.034878	0.195494	0.165059	LUM	1
GO_BP_Module_1	GO:0033762	response to glucagon	1/133	2/7560	0.034878	0.195494	0.165059	CREB1	1
GO_BP_Module_1	GO:0036514	dopaminergic neuron axon guidance	1/133	2/7560	0.034878	0.195494	0.165059	WNT5A	1
GO_BP_Module_1	GO:0036515	serotonergic neuron axon guidance	1/133	2/7560	0.034878	0.195494	0.165059	WNT5A	1
GO_BP_Module_1	GO:0043116	negative regulation of vascular permeability	1/133	2/7560	0.034878	0.195494	0.165059	SLIT2	1
GO_BP_Module_1	GO:0045161	neuronal ion channel clustering	1/133	2/7560	0.034878	0.195494	0.165059	SPTBN4	1
GO_BP_Module_1	GO:0045162	clustering of voltage-gated sodium channels	1/133	2/7560	0.034878	0.195494	0.165059	SPTBN4	1
GO_BP_Module_1	GO:0048022	negative regulation of melanin biosynthetic process	1/133	2/7560	0.034878	0.195494	0.165059	WNT5A	1
GO_BP_Module_1	GO:0048625	myoblast fate commitment	1/133	2/7560	0.034878	0.195494	0.165059	PITX1	1
GO_BP_Module_1	GO:0048769	sarcomerogenesis	1/133	2/7560	0.034878	0.195494	0.165059	MYLK3	1
GO_BP_Module_1	GO:0048850	hypophysis morphogenesis	1/133	2/7560	0.034878	0.195494	0.165059	WNT5A	1
GO_BP_Module_1	GO:0050923	regulation of negative chemotaxis	1/133	2/7560	0.034878	0.195494	0.165059	SLIT2	1
GO_BP_Module_1	GO:0050966	detection of mechanical stimulus involved in sensory perception of pain	1/133	2/7560	0.034878	0.195494	0.165059	FYN	1
GO_BP_Module_1	GO:0051414	response to cortisol	1/133	2/7560	0.034878	0.195494	0.165059	SLIT2	1
GO_BP_Module_1	GO:0060031	mediolateral intercalation	1/133	2/7560	0.034878	0.195494	0.165059	WNT5A	1
GO_BP_Module_1	GO:0060151	peroxisome localization	1/133	2/7560	0.034878	0.195494	0.165059	PEX1	1
GO_BP_Module_1	GO:0060152	microtubule-based peroxisome localization	1/133	2/7560	0.034878	0.195494	0.165059	PEX1	1
GO_BP_Module_1	GO:0060762	regulation of branching involved in mammary gland duct morphogenesis	1/133	2/7560	0.034878	0.195494	0.165059	WNT5A	1
GO_BP_Module_1	GO:0060775	planar cell polarity pathway involved in gastrula mediolateral intercalation	1/133	2/7560	0.034878	0.195494	0.165059	WNT5A	1
GO_BP_Module_1	GO:0060856	establishment of blood-brain barrier	1/133	2/7560	0.034878	0.195494	0.165059	WNT7A	1
GO_BP_Module_1	GO:0061314	Notch signaling involved in heart development	1/133	2/7560	0.034878	0.195494	0.165059	JAG1	1
GO_BP_Module_1	GO:0061476	response to anticoagulant	1/133	2/7560	0.034878	0.195494	0.165059	SLIT2	1
GO_BP_Module_1	GO:0061643	chemorepulsion of axon	1/133	2/7560	0.034878	0.195494	0.165059	WNT5A	1
GO_BP_Module_1	GO:0070086	ubiquitin-dependent endocytosis	1/133	2/7560	0.034878	0.195494	0.165059	LRSAM1	1
GO_BP_Module_1	GO:0070099	regulation of chemokine-mediated signaling pathway	1/133	2/7560	0.034878	0.195494	0.165059	SLIT2	1
GO_BP_Module_1	GO:0070172	positive regulation of tooth mineralization	1/133	2/7560	0.034878	0.195494	0.165059	WNT6	1
GO_BP_Module_1	GO:0070245	positive regulation of thymocyte apoptotic process	1/133	2/7560	0.034878	0.195494	0.165059	WNT5A	1
GO_BP_Module_1	GO:0071503	response to heparin	1/133	2/7560	0.034878	0.195494	0.165059	SLIT2	1
GO_BP_Module_1	GO:0071504	cellular response to heparin	1/133	2/7560	0.034878	0.195494	0.165059	SLIT2	1
GO_BP_Module_1	GO:0071623	negative regulation of granulocyte chemotaxis	1/133	2/7560	0.034878	0.195494	0.165059	SLIT2	1
GO_BP_Module_1	GO:0071670	smooth muscle cell chemotaxis	1/133	2/7560	0.034878	0.195494	0.165059	SLIT2	1
GO_BP_Module_1	GO:0071671	regulation of smooth muscle cell chemotaxis	1/133	2/7560	0.034878	0.195494	0.165059	SLIT2	1
GO_BP_Module_1	GO:0071672	negative regulation of smooth muscle cell chemotaxis	1/133	2/7560	0.034878	0.195494	0.165059	SLIT2	1
GO_BP_Module_1	GO:0071676	negative regulation of mononuclear cell migration	1/133	2/7560	0.034878	0.195494	0.165059	SLIT2	1
GO_BP_Module_1	GO:0071955	recycling endosome to Golgi transport	1/133	2/7560	0.034878	0.195494	0.165059	TBC1D14	1
GO_BP_Module_1	GO:0072268	pattern specification involved in metanephros development	1/133	2/7560	0.034878	0.195494	0.165059	IRX2	1
GO_BP_Module_1	GO:0090024	negative regulation of neutrophil chemotaxis	1/133	2/7560	0.034878	0.195494	0.165059	SLIT2	1
GO_BP_Module_1	GO:0097325	melanocyte proliferation	1/133	2/7560	0.034878	0.195494	0.165059	WNT5A	1
GO_BP_Module_1	GO:0097376	interneuron axon guidance	1/133	2/7560	0.034878	0.195494	0.165059	LHX1	1
GO_BP_Module_1	GO:0097476	spinal cord motor neuron migration	1/133	2/7560	0.034878	0.195494	0.165059	LHX1	1
GO_BP_Module_1	GO:0097477	lateral motor column neuron migration	1/133	2/7560	0.034878	0.195494	0.165059	LHX1	1
GO_BP_Module_1	GO:1900377	negative regulation of secondary metabolite biosynthetic process	1/133	2/7560	0.034878	0.195494	0.165059	WNT5A	1
GO_BP_Module_1	GO:1902623	negative regulation of neutrophil migration	1/133	2/7560	0.034878	0.195494	0.165059	SLIT2	1
GO_BP_Module_1	GO:1902744	negative regulation of lamellipodium organization	1/133	2/7560	0.034878	0.195494	0.165059	SLIT2	1
GO_BP_Module_1	GO:1902951	negative regulation of dendritic spine maintenance	1/133	2/7560	0.034878	0.195494	0.165059	FYN	1
GO_BP_Module_1	GO:1903463	regulation of mitotic cell cycle DNA replication	1/133	2/7560	0.034878	0.195494	0.165059	CHEK2	1
GO_BP_Module_1	GO:1904889	regulation of excitatory synapse assembly	1/133	2/7560	0.034878	0.195494	0.165059	WNT7A	1
GO_BP_Module_1	GO:1904891	positive regulation of excitatory synapse assembly	1/133	2/7560	0.034878	0.195494	0.165059	WNT7A	1
GO_BP_Module_1	GO:1904938	planar cell polarity pathway involved in axon guidance	1/133	2/7560	0.034878	0.195494	0.165059	WNT5A	1
GO_BP_Module_1	GO:1905664	regulation of calcium ion import across plasma membrane	1/133	2/7560	0.034878	0.195494	0.165059	FYN	1
GO_BP_Module_1	GO:2000047	regulation of cell-cell adhesion mediated by cadherin	1/133	2/7560	0.034878	0.195494	0.165059	WNT5A	1
GO_BP_Module_1	GO:2000049	positive regulation of cell-cell adhesion mediated by cadherin	1/133	2/7560	0.034878	0.195494	0.165059	WNT5A	1
GO_BP_Module_1	GO:2000297	negative regulation of synapse maturation	1/133	2/7560	0.034878	0.195494	0.165059	ARHGEF15	1
GO_BP_Module_1	GO:2001045	negative regulation of integrin-mediated signaling pathway	1/133	2/7560	0.034878	0.195494	0.165059	CTNNA1	1
GO_BP_Module_1	GO:2001137	positive regulation of endocytic recycling	1/133	2/7560	0.034878	0.195494	0.165059	ACTN2	1
GO_BP_Module_1	GO:0072078	nephron tubule morphogenesis	3/133	41/7560	0.0349101	0.195494	0.165059	IRX2/LHX1/WNT6	3
GO_BP_Module_1	GO:0031952	regulation of protein autophosphorylation	2/133	17/7560	0.0351561	0.195494	0.165059	EPHA7/RAP2C	2
GO_BP_Module_1	GO:0043388	positive regulation of DNA binding	2/133	17/7560	0.0351561	0.195494	0.165059	CALM1/CALM3	2
GO_BP_Module_1	GO:0044088	regulation of vacuole organization	2/133	17/7560	0.0351561	0.195494	0.165059	LRSAM1/TBC1D14	2
GO_BP_Module_1	GO:0048729	tissue morphogenesis	9/133	255/7560	0.035512	0.197013	0.166341	EPHA7/ESR1/IRX2/JAG1/LHX1/SLIT2/WNT5A/WNT6/WNT7A	9
GO_BP_Module_1	GO:0046777	protein autophosphorylation	5/133	104/7560	0.0360433	0.199495	0.168437	CHEK2/EPHA7/FLT1/FYN/RAP2C	5
GO_BP_Module_1	GO:0051248	negative regulation of protein metabolic process	12/133	382/7560	0.0361828	0.199803	0.168697	ESR1/FYN/LRRC4/LRRC4B/LRRC4C/LRRTM1/LRRTM4/PDE4D/SLIT2/SMARCC1/SPOPL/YWHAB	12
GO_BP_Module_1	GO:0010977	negative regulation of neuron projection development	3/133	42/7560	0.0371255	0.203592	0.171896	EPHA7/SLIT2/WNT5A	3
GO_BP_Module_1	GO:0048813	dendrite morphogenesis	3/133	42/7560	0.0371255	0.203592	0.171896	DCLK1/FYN/WNT7A	3
GO_BP_Module_1	GO:0051261	protein depolymerization	3/133	42/7560	0.0371255	0.203592	0.171896	ACTN2/CAPZA3/SPTBN2	3
GO_BP_Module_1	GO:0045665	negative regulation of neuron differentiation	4/133	72/7560	0.0375941	0.205687	0.173665	EPHA7/JAG1/SLIT2/WNT5A	4
GO_BP_Module_1	GO:0008156	negative regulation of DNA replication	2/133	18/7560	0.0391032	0.211826	0.178848	CHEK2/ZRANB3	2
GO_BP_Module_1	GO:0042698	ovulation cycle	2/133	18/7560	0.0391032	0.211826	0.178848	ESR1/SLIT2	2
GO_BP_Module_1	GO:0051568	histone H3-K4 methylation	2/133	18/7560	0.0391032	0.211826	0.178848	ARID4A/ZNF335	2
GO_BP_Module_1	GO:0060443	mammary gland morphogenesis	2/133	18/7560	0.0391032	0.211826	0.178848	ESR1/WNT5A	2
GO_BP_Module_1	GO:0035107	appendage morphogenesis	4/133	73/7560	0.0392501	0.211826	0.178848	GNA12/PITX1/WNT5A/WNT7A	4
GO_BP_Module_1	GO:0035108	limb morphogenesis	4/133	73/7560	0.0392501	0.211826	0.178848	GNA12/PITX1/WNT5A/WNT7A	4
GO_BP_Module_1	GO:0061333	renal tubule morphogenesis	3/133	43/7560	0.0394116	0.212216	0.179178	IRX2/LHX1/WNT6	3
GO_BP_Module_1	GO:0045766	positive regulation of angiogenesis	4/133	74/7560	0.0409474	0.219988	0.18574	FLT1/RHOJ/RRAS/WNT5A	4
GO_BP_Module_1	GO:0051348	negative regulation of transferase activity	5/133	108/7560	0.0413614	0.221396	0.186929	LRRC4/LRRC4B/LRRC4C/LRRTM1/LRRTM4	5
GO_BP_Module_1	GO:0009187	cyclic nucleotide metabolic process	3/133	44/7560	0.0417676	0.221396	0.186929	ADCY8/PDE4D/WNT5A	3
GO_BP_Module_1	GO:0030879	mammary gland development	3/133	44/7560	0.0417676	0.221396	0.186929	CREB1/ESR1/WNT5A	3
GO_BP_Module_1	GO:0035282	segmentation	3/133	44/7560	0.0417676	0.221396	0.186929	IRX2/LHX1/WNT5A	3
GO_BP_Module_1	GO:0043244	regulation of protein complex disassembly	3/133	44/7560	0.0417676	0.221396	0.186929	ACTN2/CAPZA3/SPTBN2	3
GO_BP_Module_1	GO:0072088	nephron epithelium morphogenesis	3/133	44/7560	0.0417676	0.221396	0.186929	IRX2/LHX1/WNT6	3
GO_BP_Module_1	GO:0045944	positive regulation of transcription by RNA polymerase II	11/133	348/7560	0.042369	0.224085	0.189199	ARID4A/CHD6/ESR1/GLI1/JAG1/LPIN1/LUM/SMARCC1/TEAD1/WNT5A/WNT7A	11
GO_BP_Module_1	GO:0045859	regulation of protein kinase activity	9/133	264/7560	0.0427889	0.224878	0.189869	CAMKK1/FLT1/LRRC4/LRRC4B/LRRC4C/LRRTM1/LRRTM4/RAP2C/WNT5A	9
GO_BP_Module_1	GO:0003401	axis elongation	2/133	19/7560	0.0432098	0.224878	0.189869	ESR1/WNT5A	2
GO_BP_Module_1	GO:0021515	cell differentiation in spinal cord	2/133	19/7560	0.0432098	0.224878	0.189869	LHX1/LHX5	2
GO_BP_Module_1	GO:0035116	embryonic hindlimb morphogenesis	2/133	19/7560	0.0432098	0.224878	0.189869	PITX1/WNT7A	2
GO_BP_Module_1	GO:0045005	DNA-dependent DNA replication maintenance of fidelity	2/133	19/7560	0.0432098	0.224878	0.189869	SMARCAL1/ZRANB3	2
GO_BP_Module_1	GO:0055025	positive regulation of cardiac muscle tissue development	2/133	19/7560	0.0432098	0.224878	0.189869	CREB1/GLI1	2
GO_BP_Module_1	GO:1902743	regulation of lamellipodium organization	2/133	19/7560	0.0432098	0.224878	0.189869	SLIT2/SSH1	2
GO_BP_Module_1	GO:0042326	negative regulation of phosphorylation	7/133	184/7560	0.0432749	0.224878	0.189869	LRRC4/LRRC4B/LRRC4C/LRRTM1/LRRTM4/PDE4D/SLIT2	7
GO_BP_Module_1	GO:0009953	dorsal/ventral pattern formation	3/133	45/7560	0.0441932	0.228156	0.192636	GLI1/LHX1/WNT7A	3
GO_BP_Module_1	GO:0030010	establishment of cell polarity	3/133	45/7560	0.0441932	0.228156	0.192636	FRMD4B/WNT5A/WNT7A	3
GO_BP_Module_1	GO:0072028	nephron morphogenesis	3/133	45/7560	0.0441932	0.228156	0.192636	IRX2/LHX1/WNT6	3
GO_BP_Module_1	GO:0010594	regulation of endothelial cell migration	4/133	76/7560	0.0444655	0.228458	0.192891	RHOJ/SLIT2/WNT5A/WNT7A	4
GO_BP_Module_1	GO:0006935	chemotaxis	8/133	225/7560	0.0445398	0.228458	0.192891	EPHA7/FLT1/LHX1/PDE4D/PTPRO/SLIT1/SLIT2/WNT5A	8
GO_BP_Module_1	GO:0042330	taxis	8/133	225/7560	0.0445398	0.228458	0.192891	EPHA7/FLT1/LHX1/PDE4D/PTPRO/SLIT1/SLIT2/WNT5A	8
GO_BP_Module_1	GO:0034097	response to cytokine	10/133	310/7560	0.0461775	0.235642	0.198956	CREB1/KLF5/LRRC4/LRRC4B/LRRC4C/LRRTM1/LRRTM4/MYLK3/SLIT2/WNT5A	10
GO_BP_Module_1	GO:0032456	endocytic recycling	2/133	20/7560	0.0474693	0.235642	0.198956	ACTN2/RAB14	2
GO_BP_Module_1	GO:0048146	positive regulation of fibroblast proliferation	2/133	20/7560	0.0474693	0.235642	0.198956	ESR1/WNT5A	2
GO_BP_Module_1	GO:0008406	gonad development	4/133	78/7560	0.0481484	0.235642	0.198956	ARID4A/ESR1/SLIT2/WNT5A	4
GO_BP_Module_1	GO:0031032	actomyosin structure organization	4/133	78/7560	0.0481484	0.235642	0.198956	ACTN2/ARHGEF15/IGSF22/MYLK3	4
GO_BP_Module_1	GO:0045137	development of primary sexual characteristics	4/133	78/7560	0.0481484	0.235642	0.198956	ARID4A/ESR1/SLIT2/WNT5A	4
GO_BP_Module_1	GO:0048638	regulation of developmental growth	5/133	113/7560	0.048646	0.235642	0.198956	CREB1/EPHA7/GLI1/SPTBN4/WNT5A	5
GO_BP_Module_1	GO:0030278	regulation of ossification	4/133	79/7560	0.0500515	0.235642	0.198956	GLI1/JAG1/OMD/WNT5A	4
GO_BP_Module_1	GO:0001654	eye development	6/133	152/7560	0.0512152	0.235642	0.198956	ARHGEF15/CABP4/JAG1/KERA/LHX1/RHOJ	6
GO_BP_Module_1	GO:0001705	ectoderm formation	1/133	3/7560	0.0518615	0.235642	0.198956	LHX1	1
GO_BP_Module_1	GO:0006349	regulation of gene expression by genetic imprinting	1/133	3/7560	0.0518615	0.235642	0.198956	ARID4A	1
GO_BP_Module_1	GO:0006975	DNA damage induced protein phosphorylation	1/133	3/7560	0.0518615	0.235642	0.198956	CHEK2	1
GO_BP_Module_1	GO:0007442	hindgut morphogenesis	1/133	3/7560	0.0518615	0.235642	0.198956	WNT5A	1
GO_BP_Module_1	GO:0007494	midgut development	1/133	3/7560	0.0518615	0.235642	0.198956	WNT5A	1
GO_BP_Module_1	GO:0010459	negative regulation of heart rate	1/133	3/7560	0.0518615	0.235642	0.198956	SPTBN4	1
GO_BP_Module_1	GO:0014719	skeletal muscle satellite cell activation	1/133	3/7560	0.0518615	0.235642	0.198956	WNT7A	1
GO_BP_Module_1	GO:0021684	cerebellar granular layer formation	1/133	3/7560	0.0518615	0.235642	0.198956	WNT7A	1
GO_BP_Module_1	GO:0021707	cerebellar granule cell differentiation	1/133	3/7560	0.0518615	0.235642	0.198956	WNT7A	1
GO_BP_Module_1	GO:0021938	smoothened signaling pathway involved in regulation of cerebellar granule cell precursor cell proliferation	1/133	3/7560	0.0518615	0.235642	0.198956	GLI1	1
GO_BP_Module_1	GO:0021957	corticospinal tract morphogenesis	1/133	3/7560	0.0518615	0.235642	0.198956	SLIT2	1
GO_BP_Module_1	GO:0031133	regulation of axon diameter	1/133	3/7560	0.0518615	0.235642	0.198956	WNT7A	1
GO_BP_Module_1	GO:0033564	anterior/posterior axon guidance	1/133	3/7560	0.0518615	0.235642	0.198956	LHX1	1
GO_BP_Module_1	GO:0036091	positive regulation of transcription from RNA polymerase II promoter in response to oxidative stress	1/133	3/7560	0.0518615	0.235642	0.198956	CHD6	1
GO_BP_Module_1	GO:0042640	anagen	1/133	3/7560	0.0518615	0.235642	0.198956	WNT5A	1
GO_BP_Module_1	GO:0042695	thelarche	1/133	3/7560	0.0518615	0.235642	0.198956	WNT5A	1
GO_BP_Module_1	GO:0046543	development of secondary female sexual characteristics	1/133	3/7560	0.0518615	0.235642	0.198956	WNT5A	1
GO_BP_Module_1	GO:0048671	negative regulation of collateral sprouting	1/133	3/7560	0.0518615	0.235642	0.198956	EPHA7	1
GO_BP_Module_1	GO:0048843	negative regulation of axon extension involved in axon guidance	1/133	3/7560	0.0518615	0.235642	0.198956	WNT5A	1
GO_BP_Module_1	GO:0048852	diencephalon morphogenesis	1/133	3/7560	0.0518615	0.235642	0.198956	WNT5A	1
GO_BP_Module_1	GO:0051884	regulation of timing of anagen	1/133	3/7560	0.0518615	0.235642	0.198956	WNT5A	1
GO_BP_Module_1	GO:0060040	retinal bipolar neuron differentiation	1/133	3/7560	0.0518615	0.235642	0.198956	CABP4	1
GO_BP_Module_1	GO:0060157	urinary bladder development	1/133	3/7560	0.0518615	0.235642	0.198956	WNT5A	1
GO_BP_Module_1	GO:0060430	lung saccule development	1/133	3/7560	0.0518615	0.235642	0.198956	CREB1	1
GO_BP_Module_1	GO:0060509	Type I pneumocyte differentiation	1/133	3/7560	0.0518615	0.235642	0.198956	CREB1	1
GO_BP_Module_1	GO:0060523	prostate epithelial cord elongation	1/133	3/7560	0.0518615	0.235642	0.198956	ESR1	1
GO_BP_Module_1	GO:0060744	mammary gland branching involved in thelarche	1/133	3/7560	0.0518615	0.235642	0.198956	WNT5A	1
GO_BP_Module_1	GO:0060745	mammary gland branching involved in pregnancy	1/133	3/7560	0.0518615	0.235642	0.198956	ESR1	1
GO_BP_Module_1	GO:0060907	positive regulation of macrophage cytokine production	1/133	3/7560	0.0518615	0.235642	0.198956	WNT5A	1
GO_BP_Module_1	GO:0061038	uterus morphogenesis	1/133	3/7560	0.0518615	0.235642	0.198956	WNT7A	1
GO_BP_Module_1	GO:0061081	positive regulation of myeloid leukocyte cytokine production involved in immune response	1/133	3/7560	0.0518615	0.235642	0.198956	WNT5A	1
GO_BP_Module_1	GO:0061205	paramesonephric duct development	1/133	3/7560	0.0518615	0.235642	0.198956	LHX1	1
GO_BP_Module_1	GO:0070170	regulation of tooth mineralization	1/133	3/7560	0.0518615	0.235642	0.198956	WNT6	1
GO_BP_Module_1	GO:0071871	response to epinephrine	1/133	3/7560	0.0518615	0.235642	0.198956	PDE4D	1
GO_BP_Module_1	GO:0071872	cellular response to epinephrine stimulus	1/133	3/7560	0.0518615	0.235642	0.198956	PDE4D	1
GO_BP_Module_1	GO:0072086	specification of loop of Henle identity	1/133	3/7560	0.0518615	0.235642	0.198956	IRX2	1
GO_BP_Module_1	GO:0072284	metanephric S-shaped body morphogenesis	1/133	3/7560	0.0518615	0.235642	0.198956	LHX1	1
GO_BP_Module_1	GO:0090037	positive regulation of protein kinase C signaling	1/133	3/7560	0.0518615	0.235642	0.198956	WNT5A	1
GO_BP_Module_1	GO:0090259	regulation of retinal ganglion cell axon guidance	1/133	3/7560	0.0518615	0.235642	0.198956	SLIT2	1
GO_BP_Module_1	GO:0097368	establishment of Sertoli cell barrier	1/133	3/7560	0.0518615	0.235642	0.198956	ARID4A	1
GO_BP_Module_1	GO:0097421	liver regeneration	1/133	3/7560	0.0518615	0.235642	0.198956	GLI1	1
GO_BP_Module_1	GO:1901078	negative regulation of relaxation of muscle	1/133	3/7560	0.0518615	0.235642	0.198956	PDE4D	1
GO_BP_Module_1	GO:1904415	regulation of xenophagy	1/133	3/7560	0.0518615	0.235642	0.198956	LRSAM1	1
GO_BP_Module_1	GO:1904417	positive regulation of xenophagy	1/133	3/7560	0.0518615	0.235642	0.198956	LRSAM1	1
GO_BP_Module_1	GO:2000009	negative regulation of protein localization to cell surface	1/133	3/7560	0.0518615	0.235642	0.198956	ACTN2	1
GO_BP_Module_1	GO:0009954	proximal/distal pattern formation	2/133	21/7560	0.051875	0.235642	0.198956	GLI1/IRX2	2
GO_BP_Module_1	GO:0034394	protein localization to cell surface	2/133	21/7560	0.051875	0.235642	0.198956	ACTN2/PTPRU	2
GO_BP_Module_1	GO:0060042	retina morphogenesis in camera-type eye	2/133	21/7560	0.051875	0.235642	0.198956	CABP4/LHX1	2
GO_BP_Module_1	GO:1901016	regulation of potassium ion transmembrane transporter activity	2/133	21/7560	0.051875	0.235642	0.198956	ACTN2/LRRC55	2
GO_BP_Module_1	GO:2001259	positive regulation of cation channel activity	2/133	21/7560	0.051875	0.235642	0.198956	ACTN2/LRRC55	2
GO_BP_Module_1	GO:0043624	cellular protein complex disassembly	3/133	48/7560	0.0518807	0.235642	0.198956	ACTN2/CAPZA3/SPTBN2	3
GO_BP_Module_1	GO:1904018	positive regulation of vasculature development	4/133	80/7560	0.0519956	0.235714	0.199017	FLT1/RHOJ/RRAS/WNT5A	4
GO_BP_Module_1	GO:0061061	muscle structure development	8/133	233/7560	0.0527434	0.238649	0.201495	ACTN2/CREB1/GLI1/IGSF22/KLF5/MYLK3/PITX1/WNT5A	8
GO_BP_Module_1	GO:0010243	response to organonitrogen compound	9/133	275/7560	0.052976	0.239246	0.202	ACTN2/CREB1/CTNNA1/FYN/JAG1/PDE4D/SLIT2/SMARCC1/SSH1	9
GO_BP_Module_1	GO:0048736	appendage development	4/133	81/7560	0.0539807	0.242404	0.204666	GNA12/PITX1/WNT5A/WNT7A	4
GO_BP_Module_1	GO:0060173	limb development	4/133	81/7560	0.0539807	0.242404	0.204666	GNA12/PITX1/WNT5A/WNT7A	4
GO_BP_Module_1	GO:1902115	regulation of organelle assembly	4/133	81/7560	0.0539807	0.242404	0.204666	CDK10/KIF9/LRSAM1/TBC1D14	4
GO_BP_Module_1	GO:0006275	regulation of DNA replication	3/133	49/7560	0.0545779	0.244624	0.20654	CHEK2/GLI1/ZRANB3	3
GO_BP_Module_1	GO:0097529	myeloid leukocyte migration	4/133	82/7560	0.0560065	0.250556	0.211548	FLT1/PDE4D/PTPRO/SLIT2	4
GO_BP_Module_1	GO:0046068	cGMP metabolic process	2/133	22/7560	0.0564207	0.251463	0.212314	ADCY8/WNT5A	2
GO_BP_Module_1	GO:0097061	dendritic spine organization	2/133	22/7560	0.0564207	0.251463	0.212314	FYN/WNT7A	2
GO_BP_Module_1	GO:0010563	negative regulation of phosphorus metabolic process	8/133	237/7560	0.057189	0.253195	0.213777	LRRC4/LRRC4B/LRRC4C/LRRTM1/LRRTM4/PDE4D/SLIT2/YWHAB	8
GO_BP_Module_1	GO:0045936	negative regulation of phosphate metabolic process	8/133	237/7560	0.057189	0.253195	0.213777	LRRC4/LRRC4B/LRRC4C/LRRTM1/LRRTM4/PDE4D/SLIT2/YWHAB	8
GO_BP_Module_1	GO:0006338	chromatin remodeling	3/133	50/7560	0.0573412	0.253195	0.213777	ACTL6B/SMARCA2/SMARCC1	3
GO_BP_Module_1	GO:0033135	regulation of peptidyl-serine phosphorylation	3/133	50/7560	0.0573412	0.253195	0.213777	PDE4D/SPTBN4/WNT5A	3
GO_BP_Module_1	GO:0035051	cardiocyte differentiation	3/133	50/7560	0.0573412	0.253195	0.213777	ACTN2/JAG1/MYLK3	3
GO_BP_Module_1	GO:1901652	response to peptide	5/133	119/7560	0.0583302	0.253961	0.214424	ACTN2/CREB1/FYN/JAG1/SMARCC1	5
GO_BP_Module_1	GO:0001525	angiogenesis	7/133	197/7560	0.0584955	0.253961	0.214424	FLT1/KLF5/RHOJ/RRAS/SLIT2/WNT5A/WNT7A	7
GO_BP_Module_1	GO:0008584	male gonad development	3/133	51/7560	0.0601698	0.253961	0.214424	ARID4A/ESR1/WNT5A	3
GO_BP_Module_1	GO:0046546	development of primary male sexual characteristics	3/133	51/7560	0.0601698	0.253961	0.214424	ARID4A/ESR1/WNT5A	3
GO_BP_Module_1	GO:0090090	negative regulation of canonical Wnt signaling pathway	3/133	51/7560	0.0601698	0.253961	0.214424	GLI1/PTPRO/WNT5A	3
GO_BP_Module_1	GO:0032271	regulation of protein polymerization	4/133	84/7560	0.06018	0.253961	0.214424	CAPZA3/PFN4/SLIT2/SPTBN2	4
GO_BP_Module_1	GO:0032984	protein-containing complex disassembly	4/133	84/7560	0.06018	0.253961	0.214424	ACTN2/CAPZA3/SMARCC1/SPTBN2	4
GO_BP_Module_1	GO:0030850	prostate gland development	2/133	23/7560	0.0611	0.253961	0.214424	ESR1/WNT5A	2
GO_BP_Module_1	GO:0045600	positive regulation of fat cell differentiation	2/133	23/7560	0.0611	0.253961	0.214424	CREB1/KLF5	2
GO_BP_Module_1	GO:0010959	regulation of metal ion transport	5/133	121/7560	0.0617873	0.253961	0.214424	ACTN2/FYN/LRRC55/PDE4D/SPTBN4	5
GO_BP_Module_1	GO:0007266	Rho protein signal transduction	4/133	85/7560	0.0623274	0.253961	0.214424	ARHGEF15/ARHGEF26/GNA12/RHOJ	4
GO_BP_Module_1	GO:0010595	positive regulation of endothelial cell migration	3/133	52/7560	0.0630629	0.253961	0.214424	RHOJ/WNT5A/WNT7A	3
GO_BP_Module_1	GO:0048593	camera-type eye morphogenesis	3/133	52/7560	0.0630629	0.253961	0.214424	CABP4/JAG1/LHX1	3
GO_BP_Module_1	GO:0009968	negative regulation of signal transduction	13/133	463/7560	0.0630909	0.253961	0.214424	CTNNA1/DLK1/ESR1/GLI1/LRRC4/LRRC4B/LRRC4C/LRRTM1/LRRTM4/PTPRO/SLIT2/WNT5A/YWHAB	13
GO_BP_Module_1	GO:0001667	ameboidal-type cell migration	6/133	161/7560	0.0641747	0.253961	0.214424	CAPN7/GNA12/RHOJ/SLIT2/WNT5A/WNT7A	6
GO_BP_Module_1	GO:0048514	blood vessel morphogenesis	8/133	243/7560	0.0642948	0.253961	0.214424	FLT1/JAG1/KLF5/RHOJ/RRAS/SLIT2/WNT5A/WNT7A	8
GO_BP_Module_1	GO:0050804	modulation of chemical synaptic transmission	4/133	86/7560	0.0645148	0.253961	0.214424	LRRTM1/LRRTM2/SNCAIP/WNT7A	4
GO_BP_Module_1	GO:0099177	regulation of trans-synaptic signaling	4/133	86/7560	0.0645148	0.253961	0.214424	LRRTM1/LRRTM2/SNCAIP/WNT7A	4
GO_BP_Module_1	GO:0010631	epithelial cell migration	5/133	123/7560	0.0653587	0.253961	0.214424	CAPN7/RHOJ/SLIT2/WNT5A/WNT7A	5
GO_BP_Module_1	GO:0090132	epithelium migration	5/133	123/7560	0.0653587	0.253961	0.214424	CAPN7/RHOJ/SLIT2/WNT5A/WNT7A	5
GO_BP_Module_1	GO:0016049	cell growth	6/133	162/7560	0.0657239	0.253961	0.214424	DCLK1/EPHA7/SLIT1/SLIT2/SMARCA2/WNT5A	6
GO_BP_Module_1	GO:0018023	peptidyl-lysine trimethylation	2/133	24/7560	0.065907	0.253961	0.214424	ARID4A/ZNF335	2
GO_BP_Module_1	GO:0030330	DNA damage response, signal transduction by p53 class mediator	2/133	24/7560	0.065907	0.253961	0.214424	CHEK2/CRADD	2
GO_BP_Module_1	GO:0032835	glomerulus development	2/133	24/7560	0.065907	0.253961	0.214424	JAG1/PTPRO	2
GO_BP_Module_1	GO:0035137	hindlimb morphogenesis	2/133	24/7560	0.065907	0.253961	0.214424	PITX1/WNT7A	2
GO_BP_Module_1	GO:0035567	non-canonical Wnt signaling pathway	2/133	24/7560	0.065907	0.253961	0.214424	WNT5A/WNT7A	2
GO_BP_Module_1	GO:0055013	cardiac muscle cell development	2/133	24/7560	0.065907	0.253961	0.214424	ACTN2/MYLK3	2
GO_BP_Module_1	GO:0055024	regulation of cardiac muscle tissue development	2/133	24/7560	0.065907	0.253961	0.214424	CREB1/GLI1	2
GO_BP_Module_1	GO:0061387	regulation of extent of cell growth	2/133	24/7560	0.065907	0.253961	0.214424	EPHA7/WNT5A	2
GO_BP_Module_1	GO:0072210	metanephric nephron development	2/133	24/7560	0.065907	0.253961	0.214424	IRX2/LHX1	2
GO_BP_Module_1	GO:0000086	G2/M transition of mitotic cell cycle	3/133	53/7560	0.0660196	0.253961	0.214424	CALM1/CALM3/CHEK2	3
GO_BP_Module_1	GO:0007224	smoothened signaling pathway	3/133	53/7560	0.0660196	0.253961	0.214424	CTNNA1/GLI1/PTPDC1	3
GO_BP_Module_1	GO:0008361	regulation of cell size	3/133	53/7560	0.0660196	0.253961	0.214424	CREB1/EPHA7/WNT5A	3
GO_BP_Module_1	GO:0060993	kidney morphogenesis	3/133	53/7560	0.0660196	0.253961	0.214424	IRX2/LHX1/WNT6	3
GO_BP_Module_1	GO:0072089	stem cell proliferation	3/133	53/7560	0.0660196	0.253961	0.214424	CTNNA1/WNT5A/ZNF335	3
GO_BP_Module_1	GO:1901698	response to nitrogen compound	10/133	331/7560	0.0661003	0.253961	0.214424	ACTN2/CREB1/CTNNA1/ESR1/FYN/JAG1/PDE4D/SLIT2/SMARCC1/SSH1	10
GO_BP_Module_1	GO:0060070	canonical Wnt signaling pathway	5/133	124/7560	0.0671871	0.253961	0.214424	GLI1/PTPRO/PTPRU/WNT5A/WNT7A	5
GO_BP_Module_1	GO:0016055	Wnt signaling pathway	6/133	163/7560	0.0672951	0.253961	0.214424	GLI1/PTPRO/PTPRU/WNT5A/WNT6/WNT7A	6
GO_BP_Module_1	GO:0198738	cell-cell signaling by wnt	6/133	163/7560	0.0672951	0.253961	0.214424	GLI1/PTPRO/PTPRU/WNT5A/WNT6/WNT7A	6
GO_BP_Module_1	GO:2000113	negative regulation of cellular macromolecule biosynthetic process	13/133	469/7560	0.0684029	0.253961	0.214424	ARID4A/CHEK2/CREB1/ESR1/ESR2/IRX2/KLF12/KLF5/LHX1/PITX1/SMARCA2/WNT5A/ZRANB3	13
GO_BP_Module_1	GO:0001977	renal system process involved in regulation of blood volume	1/133	4/7560	0.0685483	0.253961	0.214424	PTPRO	1
GO_BP_Module_1	GO:0002741	positive regulation of cytokine secretion involved in immune response	1/133	4/7560	0.0685483	0.253961	0.214424	WNT5A	1
GO_BP_Module_1	GO:0003093	regulation of glomerular filtration	1/133	4/7560	0.0685483	0.253961	0.214424	PTPRO	1
GO_BP_Module_1	GO:0006198	cAMP catabolic process	1/133	4/7560	0.0685483	0.253961	0.214424	PDE4D	1
GO_BP_Module_1	GO:0006977	DNA damage response, signal transduction by p53 class mediator resulting in cell cycle arrest	1/133	4/7560	0.0685483	0.253961	0.214424	CRADD	1
GO_BP_Module_1	GO:0021683	cerebellar granular layer morphogenesis	1/133	4/7560	0.0685483	0.253961	0.214424	WNT7A	1
GO_BP_Module_1	GO:0021825	substrate-dependent cerebral cortex tangential migration	1/133	4/7560	0.0685483	0.253961	0.214424	SLIT2	1
GO_BP_Module_1	GO:0030035	microspike assembly	1/133	4/7560	0.0685483	0.253961	0.214424	ACTN2	1
GO_BP_Module_1	GO:0031034	myosin filament assembly	1/133	4/7560	0.0685483	0.253961	0.214424	IGSF22	1
GO_BP_Module_1	GO:0031100	animal organ regeneration	1/133	4/7560	0.0685483	0.253961	0.214424	GLI1	1
GO_BP_Module_1	GO:0032486	Rap protein signal transduction	1/133	4/7560	0.0685483	0.253961	0.214424	RAP2C	1
GO_BP_Module_1	GO:0032534	regulation of microvillus assembly	1/133	4/7560	0.0685483	0.253961	0.214424	KLF5	1
GO_BP_Module_1	GO:0038031	non-canonical Wnt signaling pathway via JNK cascade	1/133	4/7560	0.0685483	0.253961	0.214424	WNT5A	1
GO_BP_Module_1	GO:0038166	angiotensin-activated signaling pathway	1/133	4/7560	0.0685483	0.253961	0.214424	ACTN2	1
GO_BP_Module_1	GO:0042482	positive regulation of odontogenesis	1/133	4/7560	0.0685483	0.253961	0.214424	WNT6	1
GO_BP_Module_1	GO:0042670	retinal cone cell differentiation	1/133	4/7560	0.0685483	0.253961	0.214424	CABP4	1
GO_BP_Module_1	GO:0043619	regulation of transcription from RNA polymerase II promoter in response to oxidative stress	1/133	4/7560	0.0685483	0.253961	0.214424	CHD6	1
GO_BP_Module_1	GO:0044090	positive regulation of vacuole organization	1/133	4/7560	0.0685483	0.253961	0.214424	LRSAM1	1
GO_BP_Module_1	GO:0044331	cell-cell adhesion mediated by cadherin	1/133	4/7560	0.0685483	0.253961	0.214424	WNT5A	1
GO_BP_Module_1	GO:0045136	development of secondary sexual characteristics	1/133	4/7560	0.0685483	0.253961	0.214424	WNT5A	1
GO_BP_Module_1	GO:0045898	regulation of RNA polymerase II transcriptional preinitiation complex assembly	1/133	4/7560	0.0685483	0.253961	0.214424	ESR1	1
GO_BP_Module_1	GO:0045899	positive regulation of RNA polymerase II transcriptional preinitiation complex assembly	1/133	4/7560	0.0685483	0.253961	0.214424	ESR1	1
GO_BP_Module_1	GO:0046549	retinal cone cell development	1/133	4/7560	0.0685483	0.253961	0.214424	CABP4	1
GO_BP_Module_1	GO:0048478	replication fork protection	1/133	4/7560	0.0685483	0.253961	0.214424	ZRANB3	1
GO_BP_Module_1	GO:0048818	positive regulation of hair follicle maturation	1/133	4/7560	0.0685483	0.253961	0.214424	WNT5A	1
GO_BP_Module_1	GO:0048841	regulation of axon extension involved in axon guidance	1/133	4/7560	0.0685483	0.253961	0.214424	WNT5A	1
GO_BP_Module_1	GO:0055119	relaxation of cardiac muscle	1/133	4/7560	0.0685483	0.253961	0.214424	PDE4D	1
GO_BP_Module_1	GO:0060028	convergent extension involved in axis elongation	1/133	4/7560	0.0685483	0.253961	0.214424	WNT5A	1
GO_BP_Module_1	GO:0060033	anatomical structure regression	1/133	4/7560	0.0685483	0.253961	0.214424	GLI1	1
GO_BP_Module_1	GO:0060054	positive regulation of epithelial cell proliferation involved in wound healing	1/133	4/7560	0.0685483	0.253961	0.214424	WNT7A	1
GO_BP_Module_1	GO:0060340	positive regulation of type I interferon-mediated signaling pathway	1/133	4/7560	0.0685483	0.253961	0.214424	WNT5A	1
GO_BP_Module_1	GO:0060525	prostate glandular acinus development	1/133	4/7560	0.0685483	0.253961	0.214424	ESR1	1
GO_BP_Module_1	GO:0060526	prostate glandular acinus morphogenesis	1/133	4/7560	0.0685483	0.253961	0.214424	ESR1	1
GO_BP_Module_1	GO:0060527	prostate epithelial cord arborization involved in prostate glandular acinus morphogenesis	1/133	4/7560	0.0685483	0.253961	0.214424	ESR1	1
GO_BP_Module_1	GO:0060686	negative regulation of prostatic bud formation	1/133	4/7560	0.0685483	0.253961	0.214424	WNT5A	1
GO_BP_Module_1	GO:0060687	regulation of branching involved in prostate gland morphogenesis	1/133	4/7560	0.0685483	0.253961	0.214424	ESR1	1
GO_BP_Module_1	GO:0060737	prostate gland morphogenetic growth	1/133	4/7560	0.0685483	0.253961	0.214424	ESR1	1
GO_BP_Module_1	GO:0061525	hindgut development	1/133	4/7560	0.0685483	0.253961	0.214424	WNT5A	1
GO_BP_Module_1	GO:0071391	cellular response to estrogen stimulus	1/133	4/7560	0.0685483	0.253961	0.214424	ESR1	1
GO_BP_Module_1	GO:0071680	response to indole-3-methanol	1/133	4/7560	0.0685483	0.253961	0.214424	CTNNA1	1
GO_BP_Module_1	GO:0071681	cellular response to indole-3-methanol	1/133	4/7560	0.0685483	0.253961	0.214424	CTNNA1	1
GO_BP_Module_1	GO:0071688	striated muscle myosin thick filament assembly	1/133	4/7560	0.0685483	0.253961	0.214424	IGSF22	1
GO_BP_Module_1	GO:0072047	proximal/distal pattern formation involved in nephron development	1/133	4/7560	0.0685483	0.253961	0.214424	IRX2	1
GO_BP_Module_1	GO:0072049	comma-shaped body morphogenesis	1/133	4/7560	0.0685483	0.253961	0.214424	LHX1	1
GO_BP_Module_1	GO:0072050	S-shaped body morphogenesis	1/133	4/7560	0.0685483	0.253961	0.214424	LHX1	1
GO_BP_Module_1	GO:0072081	specification of nephron tubule identity	1/133	4/7560	0.0685483	0.253961	0.214424	IRX2	1
GO_BP_Module_1	GO:0072431	signal transduction involved in mitotic G1 DNA damage checkpoint	1/133	4/7560	0.0685483	0.253961	0.214424	CRADD	1
GO_BP_Module_1	GO:0090557	establishment of endothelial intestinal barrier	1/133	4/7560	0.0685483	0.253961	0.214424	RAP2C	1
GO_BP_Module_1	GO:0097065	anterior head development	1/133	4/7560	0.0685483	0.253961	0.214424	LHX1	1
GO_BP_Module_1	GO:0098703	calcium ion import across plasma membrane	1/133	4/7560	0.0685483	0.253961	0.214424	FYN	1
GO_BP_Module_1	GO:0098792	xenophagy	1/133	4/7560	0.0685483	0.253961	0.214424	LRSAM1	1
GO_BP_Module_1	GO:0140058	neuron projection arborization	1/133	4/7560	0.0685483	0.253961	0.214424	WNT5A	1
GO_BP_Module_1	GO:1901077	regulation of relaxation of muscle	1/133	4/7560	0.0685483	0.253961	0.214424	PDE4D	1
GO_BP_Module_1	GO:1902400	intracellular signal transduction involved in G1 DNA damage checkpoint	1/133	4/7560	0.0685483	0.253961	0.214424	CRADD	1
GO_BP_Module_1	GO:1902656	calcium ion import into cytosol	1/133	4/7560	0.0685483	0.253961	0.214424	FYN	1
GO_BP_Module_1	GO:1902950	regulation of dendritic spine maintenance	1/133	4/7560	0.0685483	0.253961	0.214424	FYN	1
GO_BP_Module_1	GO:1903799	negative regulation of production of miRNAs involved in gene silencing by miRNA	1/133	4/7560	0.0685483	0.253961	0.214424	ESR1	1
GO_BP_Module_1	GO:1904861	excitatory synapse assembly	1/133	4/7560	0.0685483	0.253961	0.214424	WNT7A	1
GO_BP_Module_1	GO:1904953	Wnt signaling pathway involved in midbrain dopaminergic neuron differentiation	1/133	4/7560	0.0685483	0.253961	0.214424	WNT5A	1
GO_BP_Module_1	GO:2000543	positive regulation of gastrulation	1/133	4/7560	0.0685483	0.253961	0.214424	LHX1	1
GO_BP_Module_1	GO:2000786	positive regulation of autophagosome assembly	1/133	4/7560	0.0685483	0.253961	0.214424	LRSAM1	1
GO_BP_Module_1	GO:2001241	positive regulation of extrinsic apoptotic signaling pathway in absence of ligand	1/133	4/7560	0.0685483	0.253961	0.214424	CTNNA1	1
GO_BP_Module_1	GO:0022411	cellular component disassembly	6/133	164/7560	0.0688881	0.253961	0.214424	ACTN2/CAPZA3/CSNK2A2/KIF9/SMARCC1/SPTBN2	6
GO_BP_Module_1	GO:0045926	negative regulation of growth	4/133	88/7560	0.0690094	0.253961	0.214424	EPHA7/SLIT2/SMARCA2/WNT5A	4
GO_BP_Module_1	GO:0001657	ureteric bud development	3/133	54/7560	0.0690391	0.253961	0.214424	LHX1/SLIT2/WNT6	3
GO_BP_Module_1	GO:0006937	regulation of muscle contraction	3/133	54/7560	0.0690391	0.253961	0.214424	PDE4D/TNNT1/TNNT3	3
GO_BP_Module_1	GO:0072163	mesonephric epithelium development	3/133	54/7560	0.0690391	0.253961	0.214424	LHX1/SLIT2/WNT6	3
GO_BP_Module_1	GO:0072164	mesonephric tubule development	3/133	54/7560	0.0690391	0.253961	0.214424	LHX1/SLIT2/WNT6	3
GO_BP_Module_1	GO:0043549	regulation of kinase activity	9/133	291/7560	0.0704521	0.258517	0.21827	CAMKK1/FLT1/LRRC4/LRRC4B/LRRC4C/LRRTM1/LRRTM4/RAP2C/WNT5A	9
GO_BP_Module_1	GO:0002066	columnar/cuboidal epithelial cell development	2/133	25/7560	0.0708359	0.258517	0.21827	KLF5/WNT5A	2
GO_BP_Module_1	GO:0003407	neural retina development	2/133	25/7560	0.0708359	0.258517	0.21827	CABP4/LHX1	2
GO_BP_Module_1	GO:0106027	neuron projection organization	2/133	25/7560	0.0708359	0.258517	0.21827	FYN/WNT7A	2
GO_BP_Module_1	GO:1901379	regulation of potassium ion transmembrane transport	2/133	25/7560	0.0708359	0.258517	0.21827	ACTN2/LRRC55	2
GO_BP_Module_1	GO:0060326	cell chemotaxis	5/133	126/7560	0.0709292	0.258517	0.21827	FLT1/PDE4D/PTPRO/SLIT2/WNT5A	5
GO_BP_Module_1	GO:0043542	endothelial cell migration	4/133	89/7560	0.0713161	0.259529	0.219125	RHOJ/SLIT2/WNT5A/WNT7A	4
GO_BP_Module_1	GO:0045934	negative regulation of nucleobase-containing compound metabolic process	13/133	473/7560	0.072105	0.259747	0.219309	ARID4A/CHEK2/CREB1/ESR1/ESR2/IRX2/KLF12/KLF5/LHX1/PITX1/SMARCA2/WNT5A/ZRANB3	13
GO_BP_Module_1	GO:0002065	columnar/cuboidal epithelial cell differentiation	3/133	55/7560	0.0721204	0.259747	0.219309	JAG1/KLF5/WNT5A	3
GO_BP_Module_1	GO:0006941	striated muscle contraction	3/133	55/7560	0.0721204	0.259747	0.219309	IGSF22/PDE4D/TNNT3	3
GO_BP_Module_1	GO:0008360	regulation of cell shape	3/133	55/7560	0.0721204	0.259747	0.219309	FYN/GNA12/RHOJ	3
GO_BP_Module_1	GO:0022612	gland morphogenesis	3/133	55/7560	0.0721204	0.259747	0.219309	ESR1/GLI1/WNT5A	3
GO_BP_Module_1	GO:2001257	regulation of cation channel activity	3/133	55/7560	0.0721204	0.259747	0.219309	ACTN2/LRRC55/PDE4D	3
GO_BP_Module_1	GO:0071417	cellular response to organonitrogen compound	6/133	166/7560	0.0721398	0.259747	0.219309	ACTN2/CTNNA1/PDE4D/SLIT2/SMARCC1/SSH1	6
GO_BP_Module_1	GO:0090130	tissue migration	5/133	127/7560	0.0728427	0.261882	0.221111	CAPN7/RHOJ/SLIT2/WNT5A/WNT7A	5
GO_BP_Module_1	GO:0046058	cAMP metabolic process	2/133	26/7560	0.0758808	0.271573	0.229294	ADCY8/PDE4D	2
GO_BP_Module_1	GO:0061180	mammary gland epithelium development	2/133	26/7560	0.0758808	0.271573	0.229294	ESR1/WNT5A	2
GO_BP_Module_1	GO:1901880	negative regulation of protein depolymerization	2/133	26/7560	0.0758808	0.271573	0.229294	CAPZA3/SPTBN2	2
GO_BP_Module_1	GO:0045892	negative regulation of transcription, DNA-templated	11/133	385/7560	0.075999	0.271588	0.229306	ARID4A/CREB1/ESR1/ESR2/IRX2/KLF12/KLF5/LHX1/PITX1/SMARCA2/WNT5A	11
GO_BP_Module_1	GO:0001944	vasculature development	9/133	296/7560	0.0765771	0.273244	0.230704	ARHGEF15/FLT1/JAG1/KLF5/RHOJ/RRAS/SLIT2/WNT5A/WNT7A	9
GO_BP_Module_1	GO:0010558	negative regulation of macromolecule biosynthetic process	13/133	479/7560	0.0779019	0.277555	0.234344	ARID4A/CHEK2/CREB1/ESR1/ESR2/IRX2/KLF12/KLF5/LHX1/PITX1/SMARCA2/WNT5A/ZRANB3	13
GO_BP_Module_1	GO:1902679	negative regulation of RNA biosynthetic process	11/133	387/7560	0.0781962	0.277772	0.234527	ARID4A/CREB1/ESR1/ESR2/IRX2/KLF12/KLF5/LHX1/PITX1/SMARCA2/WNT5A	11
GO_BP_Module_1	GO:1903507	negative regulation of nucleic acid-templated transcription	11/133	387/7560	0.0781962	0.277772	0.234527	ARID4A/CREB1/ESR1/ESR2/IRX2/KLF12/KLF5/LHX1/PITX1/SMARCA2/WNT5A	11
GO_BP_Module_1	GO:0006470	protein dephosphorylation	3/133	57/7560	0.0784647	0.278031	0.234746	PDP1/PTPRO/YWHAB	3
GO_BP_Module_1	GO:0007517	muscle organ development	5/133	131/7560	0.0807779	0.278031	0.234746	CREB1/GLI1/KLF5/PITX1/WNT5A	5
GO_BP_Module_1	GO:0001756	somitogenesis	2/133	27/7560	0.0810363	0.278031	0.234746	LHX1/WNT5A	2
GO_BP_Module_1	GO:0002042	cell migration involved in sprouting angiogenesis	2/133	27/7560	0.0810363	0.278031	0.234746	RHOJ/SLIT2	2
GO_BP_Module_1	GO:0031397	negative regulation of protein ubiquitination	2/133	27/7560	0.0810363	0.278031	0.234746	FYN/SPOPL	2
GO_BP_Module_1	GO:0048144	fibroblast proliferation	2/133	27/7560	0.0810363	0.278031	0.234746	ESR1/WNT5A	2
GO_BP_Module_1	GO:0048145	regulation of fibroblast proliferation	2/133	27/7560	0.0810363	0.278031	0.234746	ESR1/WNT5A	2
GO_BP_Module_1	GO:0048640	negative regulation of developmental growth	2/133	27/7560	0.0810363	0.278031	0.234746	EPHA7/WNT5A	2
GO_BP_Module_1	GO:0090307	mitotic spindle assembly	2/133	27/7560	0.0810363	0.278031	0.234746	CHEK2/KIF3B	2
GO_BP_Module_1	GO:0090329	regulation of DNA-dependent DNA replication	2/133	27/7560	0.0810363	0.278031	0.234746	CHEK2/ZRANB3	2
GO_BP_Module_1	GO:0001823	mesonephros development	3/133	58/7560	0.0817257	0.278031	0.234746	LHX1/SLIT2/WNT6	3
GO_BP_Module_1	GO:0048639	positive regulation of developmental growth	3/133	58/7560	0.0817257	0.278031	0.234746	CREB1/GLI1/SPTBN4	3
GO_BP_Module_1	GO:1901699	cellular response to nitrogen compound	7/133	214/7560	0.0828692	0.278031	0.234746	ACTN2/CTNNA1/ESR1/PDE4D/SLIT2/SMARCC1/SSH1	7
GO_BP_Module_1	GO:0072358	cardiovascular system development	9/133	301/7560	0.083022	0.278031	0.234746	ARHGEF15/FLT1/JAG1/KLF5/RHOJ/RRAS/SLIT2/WNT5A/WNT7A	9
GO_BP_Module_1	GO:0001547	antral ovarian follicle growth	1/133	5/7560	0.0849436	0.278031	0.234746	ESR1	1
GO_BP_Module_1	GO:0001886	endothelial cell morphogenesis	1/133	5/7560	0.0849436	0.278031	0.234746	ARHGEF26	1
GO_BP_Module_1	GO:0003306	Wnt signaling pathway involved in heart development	1/133	5/7560	0.0849436	0.278031	0.234746	WNT5A	1
GO_BP_Module_1	GO:0006662	glycerol ether metabolic process	1/133	5/7560	0.0849436	0.278031	0.234746	TXNDC2	1
GO_BP_Module_1	GO:0006978	DNA damage response, signal transduction by p53 class mediator resulting in transcription of p21 class mediator	1/133	5/7560	0.0849436	0.278031	0.234746	CHEK2	1
GO_BP_Module_1	GO:0010820	positive regulation of T cell chemotaxis	1/133	5/7560	0.0849436	0.278031	0.234746	WNT5A	1
GO_BP_Module_1	GO:0021681	cerebellar granular layer development	1/133	5/7560	0.0849436	0.278031	0.234746	WNT7A	1
GO_BP_Module_1	GO:0031033	myosin filament organization	1/133	5/7560	0.0849436	0.278031	0.234746	IGSF22	1
GO_BP_Module_1	GO:0032525	somite rostral/caudal axis specification	1/133	5/7560	0.0849436	0.278031	0.234746	LHX1	1
GO_BP_Module_1	GO:0032754	positive regulation of interleukin-5 production	1/133	5/7560	0.0849436	0.278031	0.234746	PDE4D	1
GO_BP_Module_1	GO:0033278	cell proliferation in midbrain	1/133	5/7560	0.0849436	0.278031	0.234746	WNT5A	1
GO_BP_Module_1	GO:0034770	histone H4-K20 methylation	1/133	5/7560	0.0849436	0.278031	0.234746	ARID4A	1
GO_BP_Module_1	GO:0034773	histone H4-K20 trimethylation	1/133	5/7560	0.0849436	0.278031	0.234746	ARID4A	1
GO_BP_Module_1	GO:0038030	non-canonical Wnt signaling pathway via MAPK cascade	1/133	5/7560	0.0849436	0.278031	0.234746	WNT5A	1
GO_BP_Module_1	GO:0042772	DNA damage response, signal transduction resulting in transcription	1/133	5/7560	0.0849436	0.278031	0.234746	CHEK2	1
GO_BP_Module_1	GO:0045198	establishment of epithelial cell apical/basal polarity	1/133	5/7560	0.0849436	0.278031	0.234746	WNT5A	1
GO_BP_Module_1	GO:0045602	negative regulation of endothelial cell differentiation	1/133	5/7560	0.0849436	0.278031	0.234746	JAG1	1
GO_BP_Module_1	GO:0045836	positive regulation of meiotic nuclear division	1/133	5/7560	0.0849436	0.278031	0.234746	WNT5A	1
GO_BP_Module_1	GO:0048021	regulation of melanin biosynthetic process	1/133	5/7560	0.0849436	0.278031	0.234746	WNT5A	1
GO_BP_Module_1	GO:0048703	embryonic viscerocranium morphogenesis	1/133	5/7560	0.0849436	0.278031	0.234746	LHX1	1
GO_BP_Module_1	GO:0051016	barbed-end actin filament capping	1/133	5/7560	0.0849436	0.278031	0.234746	CAPZA3	1
GO_BP_Module_1	GO:0060027	convergent extension involved in gastrulation	1/133	5/7560	0.0849436	0.278031	0.234746	WNT5A	1
GO_BP_Module_1	GO:0060029	convergent extension involved in organogenesis	1/133	5/7560	0.0849436	0.278031	0.234746	WNT5A	1
GO_BP_Module_1	GO:0060059	embryonic retina morphogenesis in camera-type eye	1/133	5/7560	0.0849436	0.278031	0.234746	LHX1	1
GO_BP_Module_1	GO:0060149	negative regulation of posttranscriptional gene silencing	1/133	5/7560	0.0849436	0.278031	0.234746	ESR1	1
GO_BP_Module_1	GO:0060684	epithelial-mesenchymal cell signaling	1/133	5/7560	0.0849436	0.278031	0.234746	WNT6	1
GO_BP_Module_1	GO:0060685	regulation of prostatic bud formation	1/133	5/7560	0.0849436	0.278031	0.234746	WNT5A	1
GO_BP_Module_1	GO:0060965	negative regulation of gene silencing by miRNA	1/133	5/7560	0.0849436	0.278031	0.234746	ESR1	1
GO_BP_Module_1	GO:0060967	negative regulation of gene silencing by RNA	1/133	5/7560	0.0849436	0.278031	0.234746	ESR1	1
GO_BP_Module_1	GO:0061156	pulmonary artery morphogenesis	1/133	5/7560	0.0849436	0.278031	0.234746	JAG1	1
GO_BP_Module_1	GO:0061309	cardiac neural crest cell development involved in outflow tract morphogenesis	1/133	5/7560	0.0849436	0.278031	0.234746	JAG1	1
GO_BP_Module_1	GO:0070234	positive regulation of T cell apoptotic process	1/133	5/7560	0.0849436	0.278031	0.234746	WNT5A	1
GO_BP_Module_1	GO:0071318	cellular response to ATP	1/133	5/7560	0.0849436	0.278031	0.234746	SSH1	1
GO_BP_Module_1	GO:0072017	distal tubule development	1/133	5/7560	0.0849436	0.278031	0.234746	JAG1	1
GO_BP_Module_1	GO:0072201	negative regulation of mesenchymal cell proliferation	1/133	5/7560	0.0849436	0.278031	0.234746	WNT5A	1
GO_BP_Module_1	GO:0090179	planar cell polarity pathway involved in neural tube closure	1/133	5/7560	0.0849436	0.278031	0.234746	WNT5A	1
GO_BP_Module_1	GO:0097119	postsynaptic density protein 95 clustering	1/133	5/7560	0.0849436	0.278031	0.234746	LRRC4	1
GO_BP_Module_1	GO:0097475	motor neuron migration	1/133	5/7560	0.0849436	0.278031	0.234746	LHX1	1
GO_BP_Module_1	GO:1900376	regulation of secondary metabolite biosynthetic process	1/133	5/7560	0.0849436	0.278031	0.234746	WNT5A	1
GO_BP_Module_1	GO:1902969	mitotic DNA replication	1/133	5/7560	0.0849436	0.278031	0.234746	CHEK2	1
GO_BP_Module_1	GO:2000463	positive regulation of excitatory postsynaptic potential	1/133	5/7560	0.0849436	0.278031	0.234746	WNT7A	1
GO_BP_Module_1	GO:2000698	positive regulation of epithelial cell differentiation involved in kidney development	1/133	5/7560	0.0849436	0.278031	0.234746	LHX1	1
GO_BP_Module_1	GO:2001135	regulation of endocytic recycling	1/133	5/7560	0.0849436	0.278031	0.234746	ACTN2	1
GO_BP_Module_1	GO:1905330	regulation of morphogenesis of an epithelium	3/133	59/7560	0.0850447	0.278031	0.234746	ESR1/LHX1/WNT5A	3
GO_BP_Module_1	GO:0002548	monocyte chemotaxis	2/133	28/7560	0.086297	0.279819	0.236256	FLT1/PTPRO	2
GO_BP_Module_1	GO:0007405	neuroblast proliferation	2/133	28/7560	0.086297	0.279819	0.236256	CTNNA1/ZNF335	2
GO_BP_Module_1	GO:0009948	anterior/posterior axis specification	2/133	28/7560	0.086297	0.279819	0.236256	LHX1/WNT5A	2
GO_BP_Module_1	GO:0044773	mitotic DNA damage checkpoint	2/133	28/7560	0.086297	0.279819	0.236256	CHEK2/CRADD	2
GO_BP_Module_1	GO:0048259	regulation of receptor-mediated endocytosis	2/133	28/7560	0.086297	0.279819	0.236256	LRRTM1/LRRTM2	2
GO_BP_Module_1	GO:0060324	face development	2/133	28/7560	0.086297	0.279819	0.236256	RRAS/WNT5A	2
GO_BP_Module_1	GO:0010648	negative regulation of cell communication	13/133	488/7560	0.0871516	0.282205	0.23827	CTNNA1/DLK1/ESR1/GLI1/LRRC4/LRRC4B/LRRC4C/LRRTM1/LRRTM4/PTPRO/SLIT2/WNT5A/YWHAB	13
GO_BP_Module_1	GO:0048608	reproductive structure development	6/133	175/7560	0.0878499	0.28408	0.239853	ARID4A/ESR1/LHX1/SLIT2/WNT5A/WNT7A	6
GO_BP_Module_1	GO:0060828	regulation of canonical Wnt signaling pathway	4/133	96/7560	0.0885459	0.285942	0.241425	GLI1/PTPRO/WNT5A/WNT7A	4
GO_BP_Module_1	GO:0023057	negative regulation of signaling	13/133	491/7560	0.0903837	0.291481	0.246102	CTNNA1/DLK1/ESR1/GLI1/LRRC4/LRRC4B/LRRC4C/LRRTM1/LRRTM4/PTPRO/SLIT2/WNT5A/YWHAB	13
GO_BP_Module_1	GO:0061458	reproductive system development	6/133	177/7560	0.0915784	0.292649	0.247088	ARID4A/ESR1/LHX1/SLIT2/WNT5A/WNT7A	6
GO_BP_Module_1	GO:0022029	telencephalon cell migration	2/133	29/7560	0.0916577	0.292649	0.247088	SLIT1/SLIT2	2
GO_BP_Module_1	GO:0043242	negative regulation of protein complex disassembly	2/133	29/7560	0.0916577	0.292649	0.247088	CAPZA3/SPTBN2	2
GO_BP_Module_1	GO:0045185	maintenance of protein location	2/133	29/7560	0.0916577	0.292649	0.247088	PFN4/YWHAB	2
GO_BP_Module_1	GO:0072091	regulation of stem cell proliferation	2/133	29/7560	0.0916577	0.292649	0.247088	CTNNA1/ZNF335	2
GO_BP_Module_1	GO:0001764	neuron migration	3/133	61/7560	0.0918523	0.292649	0.247088	DCLK1/FYN/LHX1	3
GO_BP_Module_1	GO:0044839	cell cycle G2/M phase transition	3/133	61/7560	0.0918523	0.292649	0.247088	CALM1/CALM3/CHEK2	3
GO_BP_Module_1	GO:0046661	male sex differentiation	3/133	61/7560	0.0918523	0.292649	0.247088	ARID4A/ESR1/WNT5A	3
GO_BP_Module_1	GO:0055002	striated muscle cell development	3/133	61/7560	0.0918523	0.292649	0.247088	ACTN2/IGSF22/MYLK3	3
GO_BP_Module_1	GO:1902532	negative regulation of intracellular signal transduction	7/133	220/7560	0.0926903	0.294924	0.249009	ESR1/LRRC4/LRRC4B/LRRC4C/LRRTM1/LRRTM4/SLIT2	7
GO_BP_Module_1	GO:0050900	leukocyte migration	5/133	137/7560	0.0935119	0.29714	0.250881	FLT1/PDE4D/PTPRO/SLIT2/WNT5A	5
GO_BP_Module_1	GO:0030178	negative regulation of Wnt signaling pathway	3/133	62/7560	0.0953389	0.299135	0.252565	GLI1/PTPRO/WNT5A	3
GO_BP_Module_1	GO:0006942	regulation of striated muscle contraction	2/133	30/7560	0.0971132	0.299135	0.252565	PDE4D/TNNT3	2
GO_BP_Module_1	GO:0008589	regulation of smoothened signaling pathway	2/133	30/7560	0.0971132	0.299135	0.252565	CTNNA1/GLI1	2
GO_BP_Module_1	GO:0021885	forebrain cell migration	2/133	30/7560	0.0971132	0.299135	0.252565	SLIT1/SLIT2	2
GO_BP_Module_1	GO:0030799	regulation of cyclic nucleotide metabolic process	2/133	30/7560	0.0971132	0.299135	0.252565	PDE4D/WNT5A	2
GO_BP_Module_1	GO:0031338	regulation of vesicle fusion	2/133	30/7560	0.0971132	0.299135	0.252565	TBC1D14/TBC1D21	2
GO_BP_Module_1	GO:0043266	regulation of potassium ion transport	2/133	30/7560	0.0971132	0.299135	0.252565	ACTN2/LRRC55	2
GO_BP_Module_1	GO:0044774	mitotic DNA integrity checkpoint	2/133	30/7560	0.0971132	0.299135	0.252565	CHEK2/CRADD	2
GO_BP_Module_1	GO:0043254	regulation of protein complex assembly	6/133	180/7560	0.0973308	0.299135	0.252565	CAPZA3/ESR1/KIF9/PFN4/SLIT2/SPTBN2	6
GO_BP_Module_1	GO:0009214	cyclic nucleotide catabolic process	1/133	6/7560	0.101052	0.299135	0.252565	PDE4D	1
GO_BP_Module_1	GO:0010819	regulation of T cell chemotaxis	1/133	6/7560	0.101052	0.299135	0.252565	WNT5A	1
GO_BP_Module_1	GO:0021800	cerebral cortex tangential migration	1/133	6/7560	0.101052	0.299135	0.252565	SLIT2	1
GO_BP_Module_1	GO:0030517	negative regulation of axon extension	1/133	6/7560	0.101052	0.299135	0.252565	WNT5A	1
GO_BP_Module_1	GO:0030825	positive regulation of cGMP metabolic process	1/133	6/7560	0.101052	0.299135	0.252565	WNT5A	1
GO_BP_Module_1	GO:0032536	regulation of cell projection size	1/133	6/7560	0.101052	0.299135	0.252565	WNT7A	1
GO_BP_Module_1	GO:0033262	regulation of nuclear cell cycle DNA replication	1/133	6/7560	0.101052	0.299135	0.252565	CHEK2	1
GO_BP_Module_1	GO:0035335	peptidyl-tyrosine dephosphorylation	1/133	6/7560	0.101052	0.299135	0.252565	PTPRO	1
GO_BP_Module_1	GO:0035728	response to hepatocyte growth factor	1/133	6/7560	0.101052	0.299135	0.252565	CREB1	1
GO_BP_Module_1	GO:0035729	cellular response to hepatocyte growth factor stimulus	1/133	6/7560	0.101052	0.299135	0.252565	CREB1	1
GO_BP_Module_1	GO:0036119	response to platelet-derived growth factor	1/133	6/7560	0.101052	0.299135	0.252565	FYN	1
GO_BP_Module_1	GO:0036120	cellular response to platelet-derived growth factor stimulus	1/133	6/7560	0.101052	0.299135	0.252565	FYN	1
GO_BP_Module_1	GO:0036342	post-anal tail morphogenesis	1/133	6/7560	0.101052	0.299135	0.252565	WNT5A	1
GO_BP_Module_1	GO:0045080	positive regulation of chemokine biosynthetic process	1/133	6/7560	0.101052	0.299135	0.252565	WNT5A	1
GO_BP_Module_1	GO:0048268	clathrin coat assembly	1/133	6/7560	0.101052	0.299135	0.252565	CLTC	1
GO_BP_Module_1	GO:0048341	paraxial mesoderm formation	1/133	6/7560	0.101052	0.299135	0.252565	WNT5A	1
GO_BP_Module_1	GO:0048755	branching morphogenesis of a nerve	1/133	6/7560	0.101052	0.299135	0.252565	EPHA7	1
GO_BP_Module_1	GO:0048793	pronephros development	1/133	6/7560	0.101052	0.299135	0.252565	LHX1	1
GO_BP_Module_1	GO:0048853	forebrain morphogenesis	1/133	6/7560	0.101052	0.299135	0.252565	WNT5A	1
GO_BP_Module_1	GO:0060009	Sertoli cell development	1/133	6/7560	0.101052	0.299135	0.252565	ARID4A	1
GO_BP_Module_1	GO:0060219	camera-type eye photoreceptor cell differentiation	1/133	6/7560	0.101052	0.299135	0.252565	CABP4	1
GO_BP_Module_1	GO:0060513	prostatic bud formation	1/133	6/7560	0.101052	0.299135	0.252565	WNT5A	1
GO_BP_Module_1	GO:0060736	prostate gland growth	1/133	6/7560	0.101052	0.299135	0.252565	ESR1	1
GO_BP_Module_1	GO:0061004	pattern specification involved in kidney development	1/133	6/7560	0.101052	0.299135	0.252565	IRX2	1
GO_BP_Module_1	GO:0070243	regulation of thymocyte apoptotic process	1/133	6/7560	0.101052	0.299135	0.252565	WNT5A	1
GO_BP_Module_1	GO:0071636	positive regulation of transforming growth factor beta production	1/133	6/7560	0.101052	0.299135	0.252565	LUM	1
GO_BP_Module_1	GO:0072015	glomerular visceral epithelial cell development	1/133	6/7560	0.101052	0.299135	0.252565	JAG1	1
GO_BP_Module_1	GO:0072048	renal system pattern specification	1/133	6/7560	0.101052	0.299135	0.252565	IRX2	1
GO_BP_Module_1	GO:0090128	regulation of synapse maturation	1/133	6/7560	0.101052	0.299135	0.252565	ARHGEF15	1
[truncated: 5,976 more rows]
