# Supplementary material for: Identification of hydatidosis-related modules and key regulatory genes
Source: PeerJ. 2020 Jun 18;8:e9280. doi: 10.7717/peerj.9280 (PMC7306218; doi:10.7717/peerj.9280)
Supplement: Supplemental Information 7 [file peerj-08-9280-s007.xlsx]

## Sheet: human
Table S7.Pivot prediction of human hydatidosis module based on the regulation of transcription factors to genes
module	pivot	moduleLinks	Pvalue
2	IRF3	3	0.00110553
2	STAT1	5	0.00638392
2	CREB1	5	0.0085259
2	KLF2	3	0.000417363
2	SNAI2	3	0.000893359
2	YY1	5	0.00892613
2	GATA1	4	0.00832951
2	TBX21	3	0.000550912
2	CEBPD	3	0.00161937
2	TBP	3	0.00110553
2	RELB	2	0.00117917
3	BRCA2	2	0.000544368
3	CREBBP	3	0.00166728
3	IRF1	5	0.000108093
3	NFKB1	9	0.00177217
3	RELA	8	0.00670042
3	AATF	2	0.000901762
3	ABL1	2	0.00393622
3	E2F1	5	0.00866099
3	EGR1	4	0.00972995
3	ERCC2	2	0.0024792
3	HIPK2	2	0.00316819
3	ING1	2	0.00187076
3	ING4	2	0.0089098
3	KLF4	3	0.00648666
3	MYC	6	0.000325306
3	NR3C1	3	0.00561213
3	NUPR1	2	0.000901762
3	SOX6	2	0.00134442
3	TP53	6	0.00432098
3	ZBTB2	2	0.000544368
3	HSF1	4	0.000193737
3	E2F3	3	0.000224473
3	KAT2B	2	0.00669953
3	CDX2	3	0.00343296
3	FHL2	2	0.000901762
3	SMAD2	2	0.000901762
3	SMAD4	3	0.00187232
3	MED1	2	0.000901762
4	SP1	11	0.00960089
4	TFAP2A	5	0.000913633
4	REST	3	0.00481303
5	VHL	2	0.00625919
5	YY1	5	0.000162561
6	IKBKB	2	0.00314367
6	NFKB1	12	0.00122232
6	RELA	12	0.00115263
6	USF1	5	0.00252214
6	BRCA1	6	0.000163523
6	RFX1	3	0.00124925
6	ILF3	2	0.00435932
6	STAT2	3	0.000472481
6	MYC	6	0.00330454
8	E2F1	2	0.00937764
9	ASH1L	2	0.000137208
9	FOSB	2	0.000408535
9	FOSL2	3	0.000636955
9	JUND	3	0.00716862
9	NFKB1	9	0.00752303
9	SMAD3	3	0.00551856
9	USF1	4	0.00681562
9	USF2	4	0.00209268
9	HIF1A	5	0.00266689
9	MEIS1	2	0.000810938
9	EPAS1	2	0.00581397
9	FOXM1	3	0.000936406
9	HDGF	2	0.00199707
9	WT1	5	0.000481777
9	SNAI1	2	0.00581397
9	CEBPA	5	0.000284718
9	TFCP2	2	0.00468619
10	LMX1B	2	0.000214717
10	CEBPZ	2	0.000214717
10	CIITA	2	0.00629484
10	MYB	2	0.00889596
10	STAT6	2	0.00843389
10	NFIC	2	0.00479419
12	CDX2	4	0.000248531
12	ESR1	4	0.00649653
12	ARNT	3	0.000935967
12	PPARA	3	0.00658974
12	NCOA6	2	0.000579252
12	VDR	4	0.000720714
14	SP1	12	0.000699601
14	BRCA1	4	0.00180481
14	EGR1	5	0.00120336
14	HOXB7	2	0.00369621
14	NKX3-1	2	0.00369621
14	PTTG1	3	0.000320252
14	WT1	4	0.00180481
14	ZNF24	2	0.00084592
14	TWIST1	3	0.0040542
1	XBP1	2	0.00810066
1	MYC	5	0.000632473
1	SF1	2	0.00322561
3	SP1	15	0.00127568
3	STAT1	5	0.00581965
3	IRF3	3	0.00103782
3	CREB1	5	0.00778382
3	KLF2	3	0.000391442
3	SNAI2	3	0.000838448
3	CEBPD	3	0.00152087
3	TBP	3	0.00103782
3	RELB	2	0.00112945
4	IRF1	5	0.000145901
4	NFKB1	9	0.00280948
4	RELA	8	0.00984396
4	BRCA2	2	0.000615204
4	KLF4	4	0.000670514
4	ATF2	3	0.00408737
4	BRCA1	4	0.00255926
4	EP300	4	0.00239712
4	ESR1	4	0.00723559
4	ETV6	2	0.00101869
4	EZH2	3	0.0076955
4	HSF1	3	0.00373041
4	IRF9	2	0.00279725
4	KAT2B	3	0.000269577
4	KLF6	3	0.00102256
4	NELFCD	2	0.000309612
4	NPM1	2	0.00538868
4	NR3C1	3	0.00666395
4	SMARCA4	2	0.00357319
4	TP53	8	0.000193128
4	TSC22D3	2	0.00101869
4	VDR	3	0.00881677
4	ZNF300	2	0.00101869
4	E2F4	3	0.0015552
4	HOXB7	2	0.0044376
4	NR4A1	3	0.000422836
4	PROX1	2	0.00538868
4	SP4	2	0.00538868
4	MED1	2	0.00101869
4	YBX1	4	0.000216342
4	ZHX2	2	0.000615204
4	KDM4B	2	0.00101869
4	MYBL2	2	0.00279725
5	E2F1	2	0.00937764
6	SP1	11	0.00960089
6	RELA	9	0.00408952
6	TFAP2A	5	0.000913633
6	REST	3	0.00481303
7	IKBKB	2	0.00253918
7	NFKB1	10	0.00552789
7	RELA	10	0.00527262
7	BRCA1	5	0.000850614
7	ILF3	2	0.00352466
7	RFX1	3	0.000910453
7	STAT2	3	0.000342776
7	MYC	6	0.00188589
7	TRERF1	2	0.00352466
8	TFAP2A	4	0.000228023
8	VHL	2	0.00352268
11	HIF1A	5	0.00266689
11	ASH1L	2	0.000137208
11	FOSB	2	0.000408535
11	FOSL2	3	0.000636955
11	JUND	3	0.00716862
11	NFKB1	10	0.00214526
11	SMAD3	3	0.00551856
11	USF1	4	0.00681562
11	USF2	4	0.00209268
11	CEBPA	5	0.000284718
11	WT1	5	0.000481777
11	SNAI1	2	0.00581397
11	EPAS1	2	0.00581397
11	FOXM1	3	0.000936406
11	HDGF	2	0.00199707
11	PARP1	3	0.00296594
11	TFCP2	2	0.00468619
12	SP1	13	0.00351726
12	CDX2	4	0.000582334
12	FOXA3	2	0.000151837
12	NCOA6	2	0.000896661
12	VDR	4	0.00165634
12	NFIC	3	0.00428106
12	HNF4G	2	0.000451905
12	NR5A2	3	0.000366696
12	NR0B1	2	0.00641293
12	NR2F1	2	0.00517104
16	AR	3	0.00636484
16	YY1	3	0.0059889

## Sheet: dog
Table S7.Pivot prediction of canine hydatidosis module based on the regulation of transcription factors to genes
module	pivot	moduleLinks	Pvalue
1	ATF1	3	0.00192107
1	HDAC5	2	0.00296316
1	PITX2	2	0.00570483
1	TP53	6	0.0068381
1	HDAC7	2	0.00798313
1	KDM4B	2	0.00107977
1	STAT5B	2	0.00296316
5	POU5F1	2	0.00270003
5	NANOG	2	0.00247955
